# Supplementary material for: ﻿Morphological description and mitochondrial DNA-based phylogenetic placement of a new species of Callistoctopus Taki, 1964 (Cephalopoda, Octopodidae) from the southeast waters of China
Source: Zookeys. 2022 Sep 12;1121:1–15. doi: 10.3897/zookeys.1121.86264 (PMC9848676; doi:10.3897/zookeys.1121.86264)
Supplement: XML Treatment for Callistoctopus [file zookeys.1121.86264-treatment1.xml]

<!DOCTYPE tp:taxon-treatment
  PUBLIC "-//TaxonX//DTD Taxonomic Treatment Publishing DTD v0 20100105//EN" "tax-treatment-NSO.dtd">
<tp:taxon-treatment xmlns:tp="http://www.plazi.org/taxpub"><tp:treatment-meta><kwd-group><label>Taxon classification</label><kwd>
                  <named-content content-type="kingdom">Animalia</named-content>
                </kwd><kwd>
                  <named-content content-type="order">Octopoda</named-content>
                </kwd><kwd>
                  <named-content content-type="family">Octopodidae</named-content>
                </kwd></kwd-group><mixed-citation publication-type="journal"><person-group><name><surname>Zheng</surname><given-names>Xiaodong</given-names></name><name><surname>Xu</surname><given-names>Chenxi</given-names></name><name><surname>Li</surname><given-names>Jiahua</given-names></name></person-group><article-title>﻿Morphological description and mitochondrial DNA-based phylogenetic placement of a new species of <italic><tp:taxon-name><tp:taxon-name-part taxon-name-part-type="genus" reg="Callistoctopus">Callistoctopus</tp:taxon-name-part></tp:taxon-name></italic> Taki, 1964 (<tp:taxon-name><tp:taxon-name-part taxon-name-part-type="class">Cephalopoda</tp:taxon-name-part></tp:taxon-name>, <tp:taxon-name><tp:taxon-name-part taxon-name-part-type="family">Octopodidae</tp:taxon-name-part></tp:taxon-name>) from the southeast waters of China</article-title><source>Zookeys</source><day>12</day><month>09</month><year>2022</year><volume>1121</volume><fpage>1</fpage><lpage>15</lpage><pub-id pub-id-type="doi">10.3897/zookeys.1121.86264</pub-id></mixed-citation></tp:treatment-meta><tp:nomenclature><label>﻿Genus</label><tp:taxon-name>
                <object-id xmlns:xlink="http://www.w3.org/1999/xlink" content-type="arpha" xlink:type="simple">395F3727-7A92-5C60-B9C9-06CF7C986F45</object-id>
                <tp:taxon-name-part taxon-name-part-type="genus" reg="Callistoctopus">Callistoctopus</tp:taxon-name-part>
              </tp:taxon-name><tp:taxon-authority>Taki, 1964</tp:taxon-authority></tp:nomenclature><tp:treatment-sec sec-type="type species" id="SECID0EIVAE"><title>Type species.</title><p><italic><tp:taxon-name><tp:taxon-name-part taxon-name-part-type="genus" reg="Callistoctopus">Callistoctopus</tp:taxon-name-part><tp:taxon-name-part taxon-name-part-type="species" reg="ornatus">ornatus</tp:taxon-name-part></tp:taxon-name></italic> (Gould, 1852).</p></tp:treatment-sec></tp:taxon-treatment>
