# Supplementary material for: ﻿Morphological description and mitochondrial DNA-based phylogenetic placement of a new species of Callistoctopus Taki, 1964 (Cephalopoda, Octopodidae) from the southeast waters of China
Source: Zookeys. 2022 Sep 12;1121:1–15. doi: 10.3897/zookeys.1121.86264 (PMC9848676; doi:10.3897/zookeys.1121.86264)
Supplement: XML Treatment for Callistoctopus xiaohongxu [file zookeys.1121.86264-treatment2.xml]

<!DOCTYPE tp:taxon-treatment
  PUBLIC "-//TaxonX//DTD Taxonomic Treatment Publishing DTD v0 20100105//EN" "tax-treatment-NSO.dtd">
<tp:taxon-treatment xmlns:tp="http://www.plazi.org/taxpub"><tp:treatment-meta><kwd-group><label>Taxon classification</label><kwd>
                  <named-content content-type="kingdom">Animalia</named-content>
                </kwd><kwd>
                  <named-content content-type="order">Octopoda</named-content>
                </kwd><kwd>
                  <named-content content-type="family">Octopodidae</named-content>
                </kwd></kwd-group><mixed-citation publication-type="journal"><person-group><name><surname>Zheng</surname><given-names>Xiaodong</given-names></name><name><surname>Xu</surname><given-names>Chenxi</given-names></name><name><surname>Li</surname><given-names>Jiahua</given-names></name></person-group><article-title>﻿Morphological description and mitochondrial DNA-based phylogenetic placement of a new species of <italic><tp:taxon-name><tp:taxon-name-part taxon-name-part-type="genus" reg="Callistoctopus">Callistoctopus</tp:taxon-name-part></tp:taxon-name></italic> Taki, 1964 (<tp:taxon-name><tp:taxon-name-part taxon-name-part-type="class">Cephalopoda</tp:taxon-name-part></tp:taxon-name>, <tp:taxon-name><tp:taxon-name-part taxon-name-part-type="family">Octopodidae</tp:taxon-name-part></tp:taxon-name>) from the southeast waters of China</article-title><source>Zookeys</source><day>12</day><month>09</month><year>2022</year><volume>1121</volume><fpage>1</fpage><lpage>15</lpage><pub-id pub-id-type="doi">10.3897/zookeys.1121.86264</pub-id></mixed-citation></tp:treatment-meta><tp:nomenclature><label>﻿</label><tp:taxon-name>
                <object-id xmlns:xlink="http://www.w3.org/1999/xlink" content-type="arpha" xlink:type="simple">324448E1-F56B-5152-9F8F-5DCBBCBFD91A</object-id>
                <tp:taxon-name-part taxon-name-part-type="genus" reg="Callistoctopus">Callistoctopus</tp:taxon-name-part>
                <tp:taxon-name-part taxon-name-part-type="species" reg="xiaohongxu">xiaohongxu</tp:taxon-name-part>
                <object-id xmlns:xlink="http://www.w3.org/1999/xlink" content-type="zoobank" xlink:type="simple">https://zoobank.org/C4E08679-59A2-47AF-AA85-D19D1F78415B</object-id>
              </tp:taxon-name><tp:taxon-status xmlns:xlink="http://www.w3.org/1999/xlink" xlink:type="simple">sp. nov.</tp:taxon-status><xref ref-type="fig" rid="F1">Figs 1</xref><xref ref-type="fig" rid="F2">, 2</xref><xref ref-type="fig" rid="F3">, 3</xref><xref ref-type="fig" rid="F4">, 4</xref></tp:nomenclature><tp:treatment-sec sec-type="type material" id="SECID0ESXAE"><title>Type material.</title><p><bold><italic>Holotype</italic></bold>: <abbrev xmlns:xlink="http://www.w3.org/1999/xlink" content-type="institution" xlink:title="Ocean University of China" id="ABBRID0E4XAE" xlink:type="simple">OUC</abbrev>-201808200301, mature ♂, 45.5 mm <abbrev xmlns:xlink="http://www.w3.org/1999/xlink" xlink:title="mantle length" id="ABBRID0ECYAE" xlink:type="simple">ML</abbrev>, Dongshan Seafood Market Pier, Zhangzhou, Fujian, China, 20 August 2018, coll. <bold><italic>Paratypes</italic></bold>: <abbrev xmlns:xlink="http://www.w3.org/1999/xlink" content-type="institution" xlink:title="Ocean University of China" id="ABBRID0EJYAE" xlink:type="simple">OUC</abbrev>-201812050301, mature ♂, 49.5 mm <abbrev xmlns:xlink="http://www.w3.org/1999/xlink" xlink:title="mantle length" id="ABBRID0EOYAE" xlink:type="simple">ML</abbrev>, Dongshan Seafood Market Pier, Zhangzhou, Fujian, China, 5 December 2018, coll. <abbrev xmlns:xlink="http://www.w3.org/1999/xlink" content-type="institution" xlink:title="Ocean University of China" id="ABBRID0ESYAE" xlink:type="simple">OUC</abbrev>-201812050302, mature ♂, 53.2 mm <abbrev xmlns:xlink="http://www.w3.org/1999/xlink" xlink:title="mantle length" id="ABBRID0EXYAE" xlink:type="simple">ML</abbrev>, Dongshan Seafood Market Pier, Zhangzhou, Fujian, China, 5 December 2018, coll. <abbrev xmlns:xlink="http://www.w3.org/1999/xlink" content-type="institution" xlink:title="Ocean University of China" id="ABBRID0E2YAE" xlink:type="simple">OUC</abbrev>-201812050303, mature ♂, 56.3 mm <abbrev xmlns:xlink="http://www.w3.org/1999/xlink" xlink:title="mantle length" id="ABBRID0EAZAE" xlink:type="simple">ML</abbrev>, Dongshan Seafood Market Pier, Zhangzhou, Fujian, China, 5 December 2018, coll. <abbrev xmlns:xlink="http://www.w3.org/1999/xlink" content-type="institution" xlink:title="Ocean University of China" id="ABBRID0EEZAE" xlink:type="simple">OUC</abbrev>-201806080302, immature ♀, 50.7 mm <abbrev xmlns:xlink="http://www.w3.org/1999/xlink" xlink:title="mantle length" id="ABBRID0EJZAE" xlink:type="simple">ML</abbrev>, Dongshan Seafood Market Pier, Zhangzhou, Fujian, China, 8 June 2018, coll. <abbrev xmlns:xlink="http://www.w3.org/1999/xlink" content-type="institution" xlink:title="Ocean University of China" id="ABBRID0ENZAE" xlink:type="simple">OUC</abbrev>-201812050305, mature ♀, 51.7 mm <abbrev xmlns:xlink="http://www.w3.org/1999/xlink" xlink:title="mantle length" id="ABBRID0ESZAE" xlink:type="simple">ML</abbrev>, Dongshan Seafood Market Pier, Zhangzhou, Fujian, China, 5 December 2018, coll. <abbrev xmlns:xlink="http://www.w3.org/1999/xlink" content-type="institution" xlink:title="Ocean University of China" id="ABBRID0EWZAE" xlink:type="simple">OUC</abbrev>-201812050306, mature ♀, 83.3 mm <abbrev xmlns:xlink="http://www.w3.org/1999/xlink" xlink:title="mantle length" id="ABBRID0E2ZAE" xlink:type="simple">ML</abbrev>, Dongshan Seafood Market Pier, Zhangzhou, Fujian, China, 5 December 2018, coll.</p><fig id="F1" position="float" orientation="portrait"><object-id xmlns:xlink="http://www.w3.org/1999/xlink" content-type="doi" xlink:type="simple">10.3897/zookeys.1121.86264.figure1</object-id><object-id xmlns:xlink="http://www.w3.org/1999/xlink" content-type="arpha" xlink:type="simple">697FE5A6-AD42-5346-B5B4-342F79C676F2</object-id><label>Figure 1.</label><caption><p><italic><tp:taxon-name><tp:taxon-name-part taxon-name-part-type="genus" reg="Callistoctopus">Callistoctopus</tp:taxon-name-part><tp:taxon-name-part taxon-name-part-type="species" reg="xiaohongxu">xiaohongxu</tp:taxon-name-part></tp:taxon-name></italic> sp. nov., holotype, male, 45.5 mm <abbrev xmlns:xlink="http://www.w3.org/1999/xlink" xlink:title="mantle length" id="ABBRID0ES1AE" xlink:type="simple">ML</abbrev> (<abbrev xmlns:xlink="http://www.w3.org/1999/xlink" content-type="institution" xlink:title="Ocean University of China" id="ABBRID0EW1AE" xlink:type="simple">OUC</abbrev>-201808200301) <bold>A</bold> photograph of dorsal view <bold>B</bold> photograph of ventral view. Scale bars: 10 mm (<bold>A, B</bold>).</p></caption><graphic xmlns:xlink="http://www.w3.org/1999/xlink" xlink:href="zookeys-1121-001_article-86264__-g001.jpg" position="float" orientation="portrait" xlink:type="simple" id="oo_742244.jpg"><uri content-type="original_file" xlink:type="simple">https://binary.pensoft.net/fig/742244</uri></graphic></fig></tp:treatment-sec><tp:treatment-sec sec-type="material" id="SECID0EG2AE"><title>Other material.</title><p><abbrev xmlns:xlink="http://www.w3.org/1999/xlink" content-type="institution" xlink:title="Ocean University of China" id="ABBRID0EM2AE" xlink:type="simple">OUC</abbrev>-201812050304, mature ♂, 63.2 mm <abbrev xmlns:xlink="http://www.w3.org/1999/xlink" xlink:title="mantle length" id="ABBRID0ER2AE" xlink:type="simple">ML</abbrev>, Dongshan Seafood Market Pier, Zhangzhou, Fujian, China, 5 December 2018, coll. <abbrev xmlns:xlink="http://www.w3.org/1999/xlink" content-type="institution" xlink:title="Ocean University of China" id="ABBRID0EV2AE" xlink:type="simple">OUC</abbrev>-201806080301, immature ♀, 41.7 mm <abbrev xmlns:xlink="http://www.w3.org/1999/xlink" xlink:title="mantle length" id="ABBRID0E12AE" xlink:type="simple">ML</abbrev>, Dongshan Seafood Market Pier, Zhangzhou, Fujian, China, 8 June, 2018, coll.</p></tp:treatment-sec><tp:treatment-sec sec-type="diagnosis" id="SECID0E52AE"><title>Diagnosis.</title><p>Small to moderate size (<abbrev xmlns:xlink="http://www.w3.org/1999/xlink" xlink:title="mantle length" id="ABBRID0EE3AE" xlink:type="simple">ML</abbrev> 41.7–83.3 mm). Colour of skin reddish-orange to reddish-brown, no papillae or patch. One or two lines of black chromatophores on the lateral margins of arms under the skin (Fig. <xref ref-type="fig" rid="F2">2A</xref>). Head narrow (<abbrev xmlns:xlink="http://www.w3.org/1999/xlink" xlink:title="head width index" id="ABBRID0EM3AE" xlink:type="simple">HWI</abbrev> 23.0–39.1). Arms of moderate length (<abbrev xmlns:xlink="http://www.w3.org/1999/xlink" xlink:title="arm length index" id="ABBRID0EQ3AE" xlink:type="simple">ALI</abbrev> 154.9–336.3), thin (<abbrev xmlns:xlink="http://www.w3.org/1999/xlink" xlink:title="arm width index" id="ABBRID0EU3AE" xlink:type="simple">AWI</abbrev> 8.7–18.0). Web deep (<abbrev xmlns:xlink="http://www.w3.org/1999/xlink" xlink:title="the web depth index" id="ABBRID0EY3AE" xlink:type="simple">WDI</abbrev> 15.7–22.9). Suckers small (<abbrev xmlns:xlink="http://www.w3.org/1999/xlink" xlink:title="sucker diameter index" id="ABBRID0E33AE" xlink:type="simple">SDI</abbrev> 5.0–6.9) and biserial. Enlarged suckers absent. Funnel organ \ /\ /-shaped, long (<abbrev xmlns:xlink="http://www.w3.org/1999/xlink" xlink:title="funnel length index" id="ABBRID0EA4AE" xlink:type="simple">FLI</abbrev> 51.0–68.5). Gills with 8–9 lamellae per demibranch. Ligula moderate size (<abbrev xmlns:xlink="http://www.w3.org/1999/xlink" xlink:title="ligula length index" id="ABBRID0EE4AE" xlink:type="simple">LLI</abbrev> 7.0–11.6) with groove.</p><fig id="F2" position="float" orientation="portrait"><object-id xmlns:xlink="http://www.w3.org/1999/xlink" content-type="doi" xlink:type="simple">10.3897/zookeys.1121.86264.figure2</object-id><object-id xmlns:xlink="http://www.w3.org/1999/xlink" content-type="arpha" xlink:type="simple">07152537-344D-52A7-9886-6E2793D82B0D</object-id><label>Figure 2.</label><caption><p><italic><tp:taxon-name><tp:taxon-name-part taxon-name-part-type="genus" reg="Callistoctopus">Callistoctopus</tp:taxon-name-part><tp:taxon-name-part taxon-name-part-type="species" reg="xiaohongxu">xiaohongxu</tp:taxon-name-part></tp:taxon-name></italic> sp. nov. <bold>A</bold> proximal portion of arms 1–3 (left side), male, 49.5 mm <abbrev xmlns:xlink="http://www.w3.org/1999/xlink" xlink:title="mantle length" id="ABBRID0E44AE" xlink:type="simple">ML</abbrev> (<abbrev xmlns:xlink="http://www.w3.org/1999/xlink" content-type="institution" xlink:title="Ocean University of China" id="ABBRID0EB5AE" xlink:type="simple">OUC</abbrev>-201812050301) <bold>B</bold> funnel organ, male, 53.2 mm <abbrev xmlns:xlink="http://www.w3.org/1999/xlink" xlink:title="mantle length" id="ABBRID0EI5AE" xlink:type="simple">ML</abbrev> (<abbrev xmlns:xlink="http://www.w3.org/1999/xlink" content-type="institution" xlink:title="Ocean University of China" id="ABBRID0EM5AE" xlink:type="simple">OUC</abbrev>-201812050302) <bold>C</bold> oral view of basal portion of arms, male, 63.2mm <abbrev xmlns:xlink="http://www.w3.org/1999/xlink" xlink:title="mantle length" id="ABBRID0ET5AE" xlink:type="simple">ML</abbrev> (<abbrev xmlns:xlink="http://www.w3.org/1999/xlink" content-type="institution" xlink:title="Ocean University of China" id="ABBRID0EX5AE" xlink:type="simple">OUC</abbrev>-201812050304) <bold>D</bold> distal portion of hectocotylus, male, 63.2 mm <abbrev xmlns:xlink="http://www.w3.org/1999/xlink" xlink:title="mantle length" id="ABBRID0E55AE" xlink:type="simple">ML</abbrev> (<abbrev xmlns:xlink="http://www.w3.org/1999/xlink" content-type="institution" xlink:title="Ocean University of China" id="ABBRID0EC6AE" xlink:type="simple">OUC</abbrev>-201812050304). Abbreviations: c, calamus; l, ligula. Scale bars: 10 mm (<bold>B, C, D</bold>).</p></caption><graphic xmlns:xlink="http://www.w3.org/1999/xlink" xlink:href="zookeys-1121-001_article-86264__-g002.jpg" position="float" orientation="portrait" xlink:type="simple" id="oo_742245.jpg"><uri content-type="original_file" xlink:type="simple">https://binary.pensoft.net/fig/742245</uri></graphic></fig></tp:treatment-sec><tp:treatment-sec sec-type="description" id="SECID0EO6AE"><title>Description.</title><p>Measurements and indices of nine specimens are presented in Table <xref ref-type="table" rid="T2">2</xref>. Small to moderate-size species (<abbrev xmlns:xlink="http://www.w3.org/1999/xlink" xlink:title="mantle length" id="ABBRID0EY6AE" xlink:type="simple">ML</abbrev> 41.7–83.3 mm), total length (<abbrev xmlns:xlink="http://www.w3.org/1999/xlink" xlink:title="total length" id="ABBRID0E36AE" xlink:type="simple">TL</abbrev>) 195.7–382.1 mm, body weight up to 39.2 g. Skin smooth, one or two lines of black chromatophores on the lateral margins of arms under the skin (Fig. <xref ref-type="fig" rid="F2">2A</xref>). Mantle slightly ovoid to elongate, muscular. Head width narrower than mantle width (<abbrev xmlns:xlink="http://www.w3.org/1999/xlink" xlink:title="head width index" id="ABBRID0EFAAG" xlink:type="simple">HWI</abbrev> 23.0–39.1). Stylets absent. Funnel long (<abbrev xmlns:xlink="http://www.w3.org/1999/xlink" xlink:title="funnel length index" id="ABBRID0EJAAG" xlink:type="simple">FLI</abbrev> 51.0–68.5), free funnel length around 24–46% funnel length (<abbrev xmlns:xlink="http://www.w3.org/1999/xlink" xlink:title="free funnel length index" id="ABBRID0ENAAG" xlink:type="simple">FFLI</abbrev> 23.9–46.0), funnel organ \∧/-shaped (Fig. <xref ref-type="fig" rid="F2">2B</xref>). Outer limbs slightly shorter than medial limbs. Arms moderate length (<abbrev xmlns:xlink="http://www.w3.org/1999/xlink" xlink:title="arm length index" id="ABBRID0EVAAG" xlink:type="simple">ALI</abbrev> 154.9–336.3), slender (<abbrev xmlns:xlink="http://www.w3.org/1999/xlink" xlink:title="arm width index" id="ABBRID0EZAAG" xlink:type="simple">AWI</abbrev> 8.7–18.0), dorsal arms always longest (arm formula of most specimens belongs to 1 &gt; 2 &gt; 4 &gt; 3). Suckers in two rows (Fig. <xref ref-type="fig" rid="F2">2C</xref>), small (<abbrev xmlns:xlink="http://www.w3.org/1999/xlink" xlink:title="sucker diameter index" id="ABBRID0EBBAG" xlink:type="simple">SDI</abbrev> 5.0–6.9). In larger animals, 157–198 suckers on each normal arm, and the first or second arm has the most suckers. Enlarged suckers absent. Webs deep (<abbrev xmlns:xlink="http://www.w3.org/1999/xlink" xlink:title="the web depth index" id="ABBRID0EFBAG" xlink:type="simple">WDI</abbrev> 15.7–22.9), typical web formula A &gt; B &gt; C &gt; D &gt; E. The third right arm of mature males hectocotylized, length approximately 60–80% of the opposite arm (Fig. <xref ref-type="fig" rid="F2">2D</xref>). Ligula of moderate size, robust and cylindrical with deep groove. <abbrev xmlns:xlink="http://www.w3.org/1999/xlink" xlink:title="ligula length index" id="ABBRID0ENBAG" xlink:type="simple">LLI</abbrev> ranges from 7.0–11.6 of arm length. Calamus of moderate size, around 25–30% of ligula length (<abbrev xmlns:xlink="http://www.w3.org/1999/xlink" xlink:title="calamus length index" id="ABBRID0ERBAG" xlink:type="simple">CaLI</abbrev> 26.3–31.6). Hectocotylized arm with 70–83 suckers. Gills with 8–9 lamellae per demibranch.</p><table-wrap id="T2" position="float" orientation="portrait"><label>Table 2.</label><caption><p>Measurements (mm) and indices for <italic><tp:taxon-name><tp:taxon-name-part taxon-name-part-type="genus" reg="Callistoctopus">Callistoctopus</tp:taxon-name-part><tp:taxon-name-part taxon-name-part-type="species" reg="xiaohongxu">xiaohongxu</tp:taxon-name-part></tp:taxon-name></italic> sp. nov. Abbreviation: D, damaged.</p></caption><table id="TID0EHGBG" rules="all"><tbody><tr><th rowspan="1" colspan="1">Name</th><th rowspan="1" colspan="1"><abbrev xmlns:xlink="http://www.w3.org/1999/xlink" content-type="institution" xlink:title="Ocean University of China" id="ABBRID0EVCAG" xlink:type="simple">OUC</abbrev>-201808200301</th><th rowspan="1" colspan="1"><abbrev xmlns:xlink="http://www.w3.org/1999/xlink" content-type="institution" xlink:title="Ocean University of China" id="ABBRID0E5CAG" xlink:type="simple">OUC</abbrev>-201812050301</th><th rowspan="1" colspan="1"><abbrev xmlns:xlink="http://www.w3.org/1999/xlink" content-type="institution" xlink:title="Ocean University of China" id="ABBRID0EHDAG" xlink:type="simple">OUC</abbrev>-201812050302</th><th rowspan="1" colspan="1"><abbrev xmlns:xlink="http://www.w3.org/1999/xlink" content-type="institution" xlink:title="Ocean University of China" id="ABBRID0EQDAG" xlink:type="simple">OUC</abbrev>-201812050303</th><th rowspan="1" colspan="1"><abbrev xmlns:xlink="http://www.w3.org/1999/xlink" content-type="institution" xlink:title="Ocean University of China" id="ABBRID0EZDAG" xlink:type="simple">OUC</abbrev>-201812050304</th><th rowspan="1" colspan="1"><abbrev xmlns:xlink="http://www.w3.org/1999/xlink" content-type="institution" xlink:title="Ocean University of China" id="ABBRID0ECEAG" xlink:type="simple">OUC</abbrev>-201806080301</th><th rowspan="1" colspan="1"><abbrev xmlns:xlink="http://www.w3.org/1999/xlink" content-type="institution" xlink:title="Ocean University of China" id="ABBRID0ELEAG" xlink:type="simple">OUC</abbrev>-201806080302</th><th rowspan="1" colspan="1"><abbrev xmlns:xlink="http://www.w3.org/1999/xlink" content-type="institution" xlink:title="Ocean University of China" id="ABBRID0EUEAG" xlink:type="simple">OUC</abbrev>-201812050305</th><th rowspan="1" colspan="1"><abbrev xmlns:xlink="http://www.w3.org/1999/xlink" content-type="institution" xlink:title="Ocean University of China" id="ABBRID0E4EAG" xlink:type="simple">OUC</abbrev>-201812050306</th></tr><tr><th rowspan="1" colspan="1">Status</th><th rowspan="1" colspan="1">Holotype</th><th rowspan="1" colspan="1">Paratype</th><th rowspan="1" colspan="1">Paratype</th><th rowspan="1" colspan="1">Paratype</th><th rowspan="1" colspan="1"/><th rowspan="1" colspan="1"/><th rowspan="1" colspan="1">Paratype</th><th rowspan="1" colspan="1">Paratype</th><th rowspan="1" colspan="1">Paratype</th></tr><tr><th rowspan="1" colspan="1">Sex</th><th rowspan="1" colspan="1">♂</th><th rowspan="1" colspan="1">♂</th><th rowspan="1" colspan="1">♂</th><th rowspan="1" colspan="1">♂</th><th rowspan="1" colspan="1">♂</th><th rowspan="1" colspan="1">♀</th><th rowspan="1" colspan="1">♀</th><th rowspan="1" colspan="1">♀</th><th rowspan="1" colspan="1">♀</th></tr><tr><th rowspan="1" colspan="1">Maturity</th><th rowspan="1" colspan="1">mature</th><th rowspan="1" colspan="1">mature</th><th rowspan="1" colspan="1">mature</th><th rowspan="1" colspan="1">mature</th><th rowspan="1" colspan="1">mature</th><th rowspan="1" colspan="1">immature</th><th rowspan="1" colspan="1">immature</th><th rowspan="1" colspan="1">mature</th><th rowspan="1" colspan="1">mature</th></tr><tr><td rowspan="1" colspan="1">
                        <abbrev xmlns:xlink="http://www.w3.org/1999/xlink" xlink:title="total length" id="ABBRID0EEIAG" xlink:type="simple">TL</abbrev>
                      </td><td rowspan="1" colspan="1">212.7</td><td rowspan="1" colspan="1">216.3</td><td rowspan="1" colspan="1">212.1</td><td rowspan="1" colspan="1">258.6</td><td rowspan="1" colspan="1">283.9</td><td rowspan="1" colspan="1">195.7</td><td rowspan="1" colspan="1">208.6</td><td rowspan="1" colspan="1">234.8</td><td rowspan="1" colspan="1">382.1</td></tr><tr><td rowspan="1" colspan="1">TW(g)</td><td rowspan="1" colspan="1">30.6</td><td rowspan="1" colspan="1">24.5</td><td rowspan="1" colspan="1">37.3</td><td rowspan="1" colspan="1">28.8</td><td rowspan="1" colspan="1">23.4</td><td rowspan="1" colspan="1">17.6</td><td rowspan="1" colspan="1">16.1</td><td rowspan="1" colspan="1">25.1</td><td rowspan="1" colspan="1">39.2</td></tr><tr><td rowspan="1" colspan="1">
                        <abbrev xmlns:xlink="http://www.w3.org/1999/xlink" xlink:title="mantle length" id="ABBRID0EHKAG" xlink:type="simple">ML</abbrev>
                      </td><td rowspan="1" colspan="1">45.5</td><td rowspan="1" colspan="1">49.5</td><td rowspan="1" colspan="1">53.2</td><td rowspan="1" colspan="1">56.3</td><td rowspan="1" colspan="1">63.2</td><td rowspan="1" colspan="1">41.7</td><td rowspan="1" colspan="1">50.7</td><td rowspan="1" colspan="1">51.7</td><td rowspan="1" colspan="1">83.3</td></tr><tr><td rowspan="1" colspan="1">
                        <abbrev xmlns:xlink="http://www.w3.org/1999/xlink" xlink:title="mantle width index" id="ABBRID0ELLAG" xlink:type="simple">MWI</abbrev>
                      </td><td rowspan="1" colspan="1">72.5</td><td rowspan="1" colspan="1">69.7</td><td rowspan="1" colspan="1">65.6</td><td rowspan="1" colspan="1">66.2</td><td rowspan="1" colspan="1">65.0</td><td rowspan="1" colspan="1">64.5</td><td rowspan="1" colspan="1">60.5</td><td rowspan="1" colspan="1">77.4</td><td rowspan="1" colspan="1">46.2</td></tr><tr><td rowspan="1" colspan="1">
                        <abbrev xmlns:xlink="http://www.w3.org/1999/xlink" xlink:title="head width index" id="ABBRID0EPMAG" xlink:type="simple">HWI</abbrev>
                      </td><td rowspan="1" colspan="1">35.2</td><td rowspan="1" colspan="1">29.1</td><td rowspan="1" colspan="1">23.9</td><td rowspan="1" colspan="1">30.7</td><td rowspan="1" colspan="1">27.2</td><td rowspan="1" colspan="1">30.0</td><td rowspan="1" colspan="1">27.6</td><td rowspan="1" colspan="1">39.1</td><td rowspan="1" colspan="1">23.0</td></tr><tr><td rowspan="1" colspan="1">
                        <abbrev xmlns:xlink="http://www.w3.org/1999/xlink" xlink:title="pallial aperture index" id="ABBRID0ETNAG" xlink:type="simple">PAI</abbrev>
                      </td><td rowspan="1" colspan="1">120.9</td><td rowspan="1" colspan="1">116.6</td><td rowspan="1" colspan="1">111.5</td><td rowspan="1" colspan="1">116.5</td><td rowspan="1" colspan="1">103.2</td><td rowspan="1" colspan="1">149.6</td><td rowspan="1" colspan="1">111.0</td><td rowspan="1" colspan="1">125.0</td><td rowspan="1" colspan="1">98.3</td></tr><tr><td rowspan="1" colspan="1">
                        <abbrev xmlns:xlink="http://www.w3.org/1999/xlink" xlink:title="funnel length index" id="ABBRID0EXOAG" xlink:type="simple">FLI</abbrev>
                      </td><td rowspan="1" colspan="1">63.1</td><td rowspan="1" colspan="1">65.1</td><td rowspan="1" colspan="1">66.2</td><td rowspan="1" colspan="1">67.1</td><td rowspan="1" colspan="1">53.2</td><td rowspan="1" colspan="1">61.4</td><td rowspan="1" colspan="1">57.8</td><td rowspan="1" colspan="1">68.5</td><td rowspan="1" colspan="1">51.0</td></tr><tr><td rowspan="1" colspan="1">
                        <abbrev xmlns:xlink="http://www.w3.org/1999/xlink" xlink:title="free funnel length index" id="ABBRID0E2PAG" xlink:type="simple">FFLI</abbrev>
                      </td><td rowspan="1" colspan="1">46.0</td><td rowspan="1" colspan="1">35.1</td><td rowspan="1" colspan="1">23.9</td><td rowspan="1" colspan="1">26.2</td><td rowspan="1" colspan="1">25.9</td><td rowspan="1" colspan="1">40.6</td><td rowspan="1" colspan="1">32.4</td><td rowspan="1" colspan="1">34.2</td><td rowspan="1" colspan="1">33.6</td></tr><tr><td rowspan="1" colspan="1">
                        <abbrev xmlns:xlink="http://www.w3.org/1999/xlink" xlink:title="the web depth index" id="ABBRID0E6QAG" xlink:type="simple">WDI</abbrev>
                      </td><td rowspan="1" colspan="1">17.0</td><td rowspan="1" colspan="1">17.3</td><td rowspan="1" colspan="1">22.9</td><td rowspan="1" colspan="1">15.7</td><td rowspan="1" colspan="1">18.3</td><td rowspan="1" colspan="1">19.8</td><td rowspan="1" colspan="1">20.0</td><td rowspan="1" colspan="1">16.9</td><td rowspan="1" colspan="1">16.2</td></tr><tr><td rowspan="1" colspan="1">AL1I</td><td rowspan="1" colspan="1">333.8</td><td rowspan="1" colspan="1">331.9</td><td rowspan="1" colspan="1">237.2</td><td rowspan="1" colspan="1">322.7</td><td rowspan="1" colspan="1">196.7</td><td rowspan="1" colspan="1">D</td><td rowspan="1" colspan="1">285.4</td><td rowspan="1" colspan="1">324.8</td><td rowspan="1" colspan="1">294.5</td></tr><tr><td rowspan="1" colspan="1">AL2I</td><td rowspan="1" colspan="1">336.3</td><td rowspan="1" colspan="1">276.0</td><td rowspan="1" colspan="1">241.2</td><td rowspan="1" colspan="1">302.1</td><td rowspan="1" colspan="1">304.1</td><td rowspan="1" colspan="1">322.5</td><td rowspan="1" colspan="1">251.1</td><td rowspan="1" colspan="1">313.5</td><td rowspan="1" colspan="1">154.9</td></tr><tr><td rowspan="1" colspan="1">AL3I</td><td rowspan="1" colspan="1">291.9</td><td rowspan="1" colspan="1">273.1</td><td rowspan="1" colspan="1">231.8</td><td rowspan="1" colspan="1">220.1</td><td rowspan="1" colspan="1">220.4</td><td rowspan="1" colspan="1">294.5</td><td rowspan="1" colspan="1">226.8</td><td rowspan="1" colspan="1">272.7</td><td rowspan="1" colspan="1">293.0</td></tr><tr><td rowspan="1" colspan="1">AL4I</td><td rowspan="1" colspan="1">296.7</td><td rowspan="1" colspan="1">259.2</td><td rowspan="1" colspan="1">193.2</td><td rowspan="1" colspan="1">265.2</td><td rowspan="1" colspan="1">229.9</td><td rowspan="1" colspan="1">299.0</td><td rowspan="1" colspan="1">211.8</td><td rowspan="1" colspan="1">281.8</td><td rowspan="1" colspan="1">237.1</td></tr><tr><td rowspan="1" colspan="1">
                        <abbrev xmlns:xlink="http://www.w3.org/1999/xlink" xlink:title="arm width index" id="ABBRID0E6VAG" xlink:type="simple">AWI</abbrev>
                      </td><td rowspan="1" colspan="1">15.2</td><td rowspan="1" colspan="1">13.8</td><td rowspan="1" colspan="1">14.3</td><td rowspan="1" colspan="1">13.2</td><td rowspan="1" colspan="1">11.6</td><td rowspan="1" colspan="1">14.5</td><td rowspan="1" colspan="1">18.0</td><td rowspan="1" colspan="1">16.2</td><td rowspan="1" colspan="1">8.7</td></tr><tr><td rowspan="1" colspan="1">
                        <abbrev xmlns:xlink="http://www.w3.org/1999/xlink" xlink:title="ligula length index" id="ABBRID0EDXAG" xlink:type="simple">LLI</abbrev>
                      </td><td rowspan="1" colspan="1">7.0</td><td rowspan="1" colspan="1">11.6</td><td rowspan="1" colspan="1">9.8</td><td rowspan="1" colspan="1">9.6</td><td rowspan="1" colspan="1">10.4</td><td rowspan="1" colspan="1">–</td><td rowspan="1" colspan="1">–</td><td rowspan="1" colspan="1">–</td><td rowspan="1" colspan="1">–</td></tr><tr><td rowspan="1" colspan="1">
                        <abbrev xmlns:xlink="http://www.w3.org/1999/xlink" xlink:title="calamus length index" id="ABBRID0EHYAG" xlink:type="simple">CaLI</abbrev>
                      </td><td rowspan="1" colspan="1">31.6</td><td rowspan="1" colspan="1">26.3</td><td rowspan="1" colspan="1">28.2</td><td rowspan="1" colspan="1">30.9</td><td rowspan="1" colspan="1">31.1</td><td rowspan="1" colspan="1">–</td><td rowspan="1" colspan="1">–</td><td rowspan="1" colspan="1">–</td><td rowspan="1" colspan="1">–</td></tr><tr><td rowspan="1" colspan="1">
                        <abbrev xmlns:xlink="http://www.w3.org/1999/xlink" xlink:title="hectocotylized arm mantle index" id="ABBRID0ELZAG" xlink:type="simple">HAMI</abbrev>
                      </td><td rowspan="1" colspan="1">184.2</td><td rowspan="1" colspan="1">160.8</td><td rowspan="1" colspan="1">162.4</td><td rowspan="1" colspan="1">182.8</td><td rowspan="1" colspan="1">155.5</td><td rowspan="1" colspan="1">–</td><td rowspan="1" colspan="1">–</td><td rowspan="1" colspan="1">–</td><td rowspan="1" colspan="1">–</td></tr><tr><td rowspan="1" colspan="1">
                        <abbrev xmlns:xlink="http://www.w3.org/1999/xlink" xlink:title="opposite arm index" id="ABBRID0EP1AG" xlink:type="simple">OAI</abbrev>
                      </td><td rowspan="1" colspan="1">63.1</td><td rowspan="1" colspan="1">58.9</td><td rowspan="1" colspan="1">70.1</td><td rowspan="1" colspan="1">81.8</td><td rowspan="1" colspan="1">70.6</td><td rowspan="1" colspan="1">–</td><td rowspan="1" colspan="1">–</td><td rowspan="1" colspan="1">–</td><td rowspan="1" colspan="1">–</td></tr><tr><td rowspan="1" colspan="1">
                        <abbrev xmlns:xlink="http://www.w3.org/1999/xlink" xlink:title="sucker diameter index" id="ABBRID0ET2AG" xlink:type="simple">SDI</abbrev>
                      </td><td rowspan="1" colspan="1">6.9</td><td rowspan="1" colspan="1">6.5</td><td rowspan="1" colspan="1">5.7</td><td rowspan="1" colspan="1">6.6</td><td rowspan="1" colspan="1">6.5</td><td rowspan="1" colspan="1">5.4</td><td rowspan="1" colspan="1">5.0</td><td rowspan="1" colspan="1">5.9</td><td rowspan="1" colspan="1">5.4</td></tr><tr><td rowspan="1" colspan="1">
                        <abbrev xmlns:xlink="http://www.w3.org/1999/xlink" xlink:title="number of suckers on hectocotylized arm of male" id="ABBRID0EX3AG" xlink:type="simple">HASC</abbrev>
                      </td><td rowspan="1" colspan="1">79</td><td rowspan="1" colspan="1">82</td><td rowspan="1" colspan="1">83</td><td rowspan="1" colspan="1">83</td><td rowspan="1" colspan="1">70</td><td rowspan="1" colspan="1">–</td><td rowspan="1" colspan="1">–</td><td rowspan="1" colspan="1">–</td><td rowspan="1" colspan="1">–</td></tr><tr><td rowspan="1" colspan="1">
                        <abbrev xmlns:xlink="http://www.w3.org/1999/xlink" xlink:title="number of suckers on normal arms" id="ABBRID0E24AG" xlink:type="simple">SC</abbrev>
                      </td><td rowspan="1" colspan="1">157</td><td rowspan="1" colspan="1">191</td><td rowspan="1" colspan="1">171</td><td rowspan="1" colspan="1">198</td><td rowspan="1" colspan="1">195</td><td rowspan="1" colspan="1">191</td><td rowspan="1" colspan="1">163</td><td rowspan="1" colspan="1">178</td><td rowspan="1" colspan="1">177</td></tr><tr><td rowspan="1" colspan="1">
                        <abbrev xmlns:xlink="http://www.w3.org/1999/xlink" xlink:title="gill count" id="ABBRID0E65AG" xlink:type="simple">GC</abbrev>
                      </td><td rowspan="1" colspan="1">8</td><td rowspan="1" colspan="1">9</td><td rowspan="1" colspan="1">8</td><td rowspan="1" colspan="1">9</td><td rowspan="1" colspan="1">8</td><td rowspan="1" colspan="1">8</td><td rowspan="1" colspan="1">8</td><td rowspan="1" colspan="1">8</td><td rowspan="1" colspan="1">8</td></tr><tr><td rowspan="1" colspan="1">
                        <abbrev xmlns:xlink="http://www.w3.org/1999/xlink" xlink:title="spermatophore count" id="ABBRID0EDABG" xlink:type="simple">SpC</abbrev>
                      </td><td rowspan="1" colspan="1">–</td><td rowspan="1" colspan="1">6</td><td rowspan="1" colspan="1">8</td><td rowspan="1" colspan="1">–</td><td rowspan="1" colspan="1">4</td><td rowspan="1" colspan="1">–</td><td rowspan="1" colspan="1">–</td><td rowspan="1" colspan="1">–</td><td rowspan="1" colspan="1">–</td></tr><tr><td rowspan="1" colspan="1">
                        <abbrev xmlns:xlink="http://www.w3.org/1999/xlink" xlink:title="spermatophore length" id="ABBRID0EHBBG" xlink:type="simple">SpL</abbrev>
                      </td><td rowspan="1" colspan="1">–</td><td rowspan="1" colspan="1">37.8</td><td rowspan="1" colspan="1">58.1</td><td rowspan="1" colspan="1">–</td><td rowspan="1" colspan="1">79.1</td><td rowspan="1" colspan="1">–</td><td rowspan="1" colspan="1">–</td><td rowspan="1" colspan="1">–</td><td rowspan="1" colspan="1">–</td></tr><tr><td rowspan="1" colspan="1">
                        <abbrev xmlns:xlink="http://www.w3.org/1999/xlink" xlink:title="spermatophore width" id="ABBRID0ELCBG" xlink:type="simple">SpW</abbrev>
                      </td><td rowspan="1" colspan="1">–</td><td rowspan="1" colspan="1">1.4</td><td rowspan="1" colspan="1">1.5</td><td rowspan="1" colspan="1">–</td><td rowspan="1" colspan="1">1.6</td><td rowspan="1" colspan="1">–</td><td rowspan="1" colspan="1">–</td><td rowspan="1" colspan="1">–</td><td rowspan="1" colspan="1">–</td></tr><tr><td rowspan="1" colspan="1">
                        <abbrev xmlns:xlink="http://www.w3.org/1999/xlink" xlink:title="egg count" id="ABBRID0EPDBG" xlink:type="simple">EgC</abbrev>
                      </td><td rowspan="1" colspan="1">–</td><td rowspan="1" colspan="1">–</td><td rowspan="1" colspan="1">–</td><td rowspan="1" colspan="1">–</td><td rowspan="1" colspan="1">–</td><td rowspan="1" colspan="1">–</td><td rowspan="1" colspan="1">–</td><td rowspan="1" colspan="1">64</td><td rowspan="1" colspan="1">67</td></tr><tr><td rowspan="1" colspan="1">
                        <abbrev xmlns:xlink="http://www.w3.org/1999/xlink" xlink:title="egg length" id="ABBRID0ETEBG" xlink:type="simple">EgL</abbrev>
                      </td><td rowspan="1" colspan="1">–</td><td rowspan="1" colspan="1">–</td><td rowspan="1" colspan="1">–</td><td rowspan="1" colspan="1">–</td><td rowspan="1" colspan="1">–</td><td rowspan="1" colspan="1">–</td><td rowspan="1" colspan="1">–</td><td rowspan="1" colspan="1">14.0</td><td rowspan="1" colspan="1">14.5</td></tr><tr><td rowspan="1" colspan="1">
                        <abbrev xmlns:xlink="http://www.w3.org/1999/xlink" xlink:title="egg width" id="ABBRID0EXFBG" xlink:type="simple">EgW</abbrev>
                      </td><td rowspan="1" colspan="1">–</td><td rowspan="1" colspan="1">–</td><td rowspan="1" colspan="1">–</td><td rowspan="1" colspan="1">–</td><td rowspan="1" colspan="1">–</td><td rowspan="1" colspan="1">–</td><td rowspan="1" colspan="1">–</td><td rowspan="1" colspan="1">4.3</td><td rowspan="1" colspan="1">3.3</td></tr><tr><td rowspan="1" colspan="1"><abbrev xmlns:xlink="http://www.w3.org/1999/xlink" xlink:title="upper hood length" id="ABBRID0E2GBG" xlink:type="simple">UHL</abbrev>/<abbrev xmlns:xlink="http://www.w3.org/1999/xlink" xlink:title="upper crest length" id="ABBRID0E6GBG" xlink:type="simple">UCL</abbrev></td><td rowspan="1" colspan="1">–</td><td rowspan="1" colspan="1">0.31</td><td rowspan="1" colspan="1">0.28</td><td rowspan="1" colspan="1">0.28</td><td rowspan="1" colspan="1">0.29</td><td rowspan="1" colspan="1">–</td><td rowspan="1" colspan="1">–</td><td rowspan="1" colspan="1">0.32</td><td rowspan="1" colspan="1">0.28</td></tr><tr><td rowspan="1" colspan="1"><abbrev xmlns:xlink="http://www.w3.org/1999/xlink" xlink:title="upper rostrum width" id="ABBRID0ECIBG" xlink:type="simple">URW</abbrev>/<abbrev xmlns:xlink="http://www.w3.org/1999/xlink" xlink:title="upper crest length" id="ABBRID0EGIBG" xlink:type="simple">UCL</abbrev></td><td rowspan="1" colspan="1">–</td><td rowspan="1" colspan="1">0.18</td><td rowspan="1" colspan="1">0.13</td><td rowspan="1" colspan="1">0.17</td><td rowspan="1" colspan="1">0.15</td><td rowspan="1" colspan="1">–</td><td rowspan="1" colspan="1">–</td><td rowspan="1" colspan="1">0.16</td><td rowspan="1" colspan="1">0.12</td></tr><tr><td rowspan="1" colspan="1"><abbrev xmlns:xlink="http://www.w3.org/1999/xlink" xlink:title="upper rostrum length" id="ABBRID0EJJBG" xlink:type="simple">URL</abbrev>/<abbrev xmlns:xlink="http://www.w3.org/1999/xlink" xlink:title="upper hood length" id="ABBRID0ENJBG" xlink:type="simple">UHL</abbrev></td><td rowspan="1" colspan="1">–</td><td rowspan="1" colspan="1">0.33</td><td rowspan="1" colspan="1">0.28</td><td rowspan="1" colspan="1">0.38</td><td rowspan="1" colspan="1">0.23</td><td rowspan="1" colspan="1">–</td><td rowspan="1" colspan="1">–</td><td rowspan="1" colspan="1">0.27</td><td rowspan="1" colspan="1">0.23</td></tr><tr><td rowspan="1" colspan="1"><abbrev xmlns:xlink="http://www.w3.org/1999/xlink" xlink:title="lower hood length" id="ABBRID0EQKBG" xlink:type="simple">LHL</abbrev>/<abbrev xmlns:xlink="http://www.w3.org/1999/xlink" xlink:title="lower crest length" id="ABBRID0EUKBG" xlink:type="simple">LCL</abbrev></td><td rowspan="1" colspan="1">–</td><td rowspan="1" colspan="1">0.38</td><td rowspan="1" colspan="1">0.39</td><td rowspan="1" colspan="1">0.40</td><td rowspan="1" colspan="1">0.45</td><td rowspan="1" colspan="1">–</td><td rowspan="1" colspan="1">–</td><td rowspan="1" colspan="1">0.34</td><td rowspan="1" colspan="1">0.36</td></tr><tr><td rowspan="1" colspan="1"><abbrev xmlns:xlink="http://www.w3.org/1999/xlink" xlink:title="lower rostrum width" id="ABBRID0EXLBG" xlink:type="simple">LRW</abbrev>/<abbrev xmlns:xlink="http://www.w3.org/1999/xlink" xlink:title="lower crest length" id="ABBRID0E2LBG" xlink:type="simple">LCL</abbrev></td><td rowspan="1" colspan="1">–</td><td rowspan="1" colspan="1">0.33</td><td rowspan="1" colspan="1">0.32</td><td rowspan="1" colspan="1">0.41</td><td rowspan="1" colspan="1">0.36</td><td rowspan="1" colspan="1">–</td><td rowspan="1" colspan="1">–</td><td rowspan="1" colspan="1">0.26</td><td rowspan="1" colspan="1">0.30</td></tr></tbody></table></table-wrap><p>Digestive tract (Fig. <xref ref-type="fig" rid="F3">3A</xref>). Anterior salivary glands small, approximately one-third length of buccal mass. Posterior salivary glands triangular and smaller than buccal mass. Oesophagus long. Spiral caecum with one whorl. Intestine long. Digestive gland well developed, brown. Ink sac present, embedded in the digestive gland and attached to the intestine posteriorly. Ink sac opening into the anus. Anal flaps small.</p><fig id="F3" position="float" orientation="portrait"><object-id xmlns:xlink="http://www.w3.org/1999/xlink" content-type="doi" xlink:type="simple">10.3897/zookeys.1121.86264.figure3</object-id><object-id xmlns:xlink="http://www.w3.org/1999/xlink" content-type="arpha" xlink:type="simple">6FEE51B9-CBF2-527D-88A6-316E21998D03</object-id><label>Figure 3.</label><caption><p><italic><tp:taxon-name><tp:taxon-name-part taxon-name-part-type="genus" reg="Callistoctopus">Callistoctopus</tp:taxon-name-part><tp:taxon-name-part taxon-name-part-type="species" reg="xiaohongxu">xiaohongxu</tp:taxon-name-part></tp:taxon-name></italic> sp. nov. <bold>A</bold> digestive system, female, 83.3 mm <abbrev xmlns:xlink="http://www.w3.org/1999/xlink" xlink:title="mantle length" id="ABBRID0EUNBG" xlink:type="simple">ML</abbrev> (<abbrev xmlns:xlink="http://www.w3.org/1999/xlink" content-type="institution" xlink:title="Ocean University of China" id="ABBRID0EYNBG" xlink:type="simple">OUC</abbrev>-201812050306) <bold>B</bold> upper beak, lateral view, female, 50.7 mm <abbrev xmlns:xlink="http://www.w3.org/1999/xlink" xlink:title="mantle length" id="ABBRID0E6NBG" xlink:type="simple">ML</abbrev> (<abbrev xmlns:xlink="http://www.w3.org/1999/xlink" content-type="institution" xlink:title="Ocean University of China" id="ABBRID0EDOBG" xlink:type="simple">OUC</abbrev>-201806080302) <bold>C</bold> lower beak, lateral view, female, 50.7 mm <abbrev xmlns:xlink="http://www.w3.org/1999/xlink" xlink:title="mantle length" id="ABBRID0EKOBG" xlink:type="simple">ML</abbrev> (<abbrev xmlns:xlink="http://www.w3.org/1999/xlink" content-type="institution" xlink:title="Ocean University of China" id="ABBRID0EOOBG" xlink:type="simple">OUC</abbrev>-201806080302) <bold>D</bold> lower beak, ventral view, female, 50.7 mm <abbrev xmlns:xlink="http://www.w3.org/1999/xlink" xlink:title="mantle length" id="ABBRID0EVOBG" xlink:type="simple">ML</abbrev> (<abbrev xmlns:xlink="http://www.w3.org/1999/xlink" content-type="institution" xlink:title="Ocean University of China" id="ABBRID0EZOBG" xlink:type="simple">OUC</abbrev>-201806080302) <bold>E, F</bold> scanning electron micrograph of radulae, male, 53.2 mm <abbrev xmlns:xlink="http://www.w3.org/1999/xlink" xlink:title="mantle length" id="ABBRID0EAPBG" xlink:type="simple">ML</abbrev> (<abbrev xmlns:xlink="http://www.w3.org/1999/xlink" content-type="institution" xlink:title="Ocean University of China" id="ABBRID0EEPBG" xlink:type="simple">OUC</abbrev>-201812050302). Abbreviations: a, anus; asg, anterior salivary gland; bm, buccal mass; c, crest; ca, caecum; cr, crop; dg, digestive gland; h, hood; i, intestine; is, ink sac; lw, lateral wing; o, oesophagus; psg, posterior salivary gland; r, rostrum; st, stomach; w, wing. Scale bars: 10 mm (<bold>A–D</bold>); 200 μm (<bold>E, F</bold>).</p></caption><graphic xmlns:xlink="http://www.w3.org/1999/xlink" xlink:href="zookeys-1121-001_article-86264__-g003.jpg" position="float" orientation="portrait" xlink:type="simple" id="oo_742246.jpg"><uri content-type="original_file" xlink:type="simple">https://binary.pensoft.net/fig/742246</uri></graphic></fig><p>Upper beak (Fig. <xref ref-type="fig" rid="F3">3B</xref>) with short rostrum, narrow hood, and slightly curved crest. Ratios of upper beak measurements 0.28–0.32 for <abbrev xmlns:xlink="http://www.w3.org/1999/xlink" xlink:title="upper hood length" id="ABBRID0EYPBG" xlink:type="simple">UHL</abbrev>/<abbrev xmlns:xlink="http://www.w3.org/1999/xlink" xlink:title="upper crest length" id="ABBRID0E3PBG" xlink:type="simple">UCL</abbrev>, 0.12–0.18 for <abbrev xmlns:xlink="http://www.w3.org/1999/xlink" xlink:title="upper rostrum width" id="ABBRID0EAQBG" xlink:type="simple">URW</abbrev>/<abbrev xmlns:xlink="http://www.w3.org/1999/xlink" xlink:title="upper crest length" id="ABBRID0EEQBG" xlink:type="simple">UCL</abbrev>, and 0.23–0.38 for <abbrev xmlns:xlink="http://www.w3.org/1999/xlink" xlink:title="upper rostrum length" id="ABBRID0EIQBG" xlink:type="simple">URL</abbrev>/<abbrev xmlns:xlink="http://www.w3.org/1999/xlink" xlink:title="upper hood length" id="ABBRID0EMQBG" xlink:type="simple">UHL</abbrev>. Lower beak (Fig. <xref ref-type="fig" rid="F3">3C, D</xref>) with a blunt rostrum, narrow hood, moderately broad wings and flared lateral walls separated in posterior, posterior notch deep. Radula (Fig. <xref ref-type="fig" rid="F3">3E, F</xref>) with 7 teeth and 2 marginal plates per transverse row. Ratios of lower beak measurements 0.34–0.45 for <abbrev xmlns:xlink="http://www.w3.org/1999/xlink" xlink:title="lower hood length" id="ABBRID0EYQBG" xlink:type="simple">LHL</abbrev>/<abbrev xmlns:xlink="http://www.w3.org/1999/xlink" xlink:title="lower crest length" id="ABBRID0E3QBG" xlink:type="simple">LCL</abbrev> and 0.26–0.41 for <abbrev xmlns:xlink="http://www.w3.org/1999/xlink" xlink:title="lower rostrum width" id="ABBRID0EARBG" xlink:type="simple">LRW</abbrev>/<abbrev xmlns:xlink="http://www.w3.org/1999/xlink" xlink:title="lower crest length" id="ABBRID0EERBG" xlink:type="simple">LCL</abbrev>. Rhachidian tooth with 1–2 lateral cusps on each side; first lateral teeth small, sharp; second lateral teeth broad-based triangular, larger than first, sharp; marginal teeth long, curved, sharply pointed, longer than second lateral teeth; marginal plates flat.</p><p>Male reproductive tract (Fig. <xref ref-type="fig" rid="F4">4A</xref>). In mature males, the terminal organ inverse 6-shaped. Spermatophore storage sac long. Accessory gland curved, longer than spermatophore storage sac. Spermatophore gland long. Vas deferens very short, narrow. Testis roundish, small. Spermatophores (Fig. <xref ref-type="fig" rid="F4">4B</xref>) of moderate size, average length 60 mm, approximately 75% <abbrev xmlns:xlink="http://www.w3.org/1999/xlink" xlink:title="mantle length" id="ABBRID0ESRBG" xlink:type="simple">ML</abbrev>, narrow (average 1.5 mm in width); approximately 4–8 spermatophores in storage sac.</p><fig id="F4" position="float" orientation="portrait"><object-id xmlns:xlink="http://www.w3.org/1999/xlink" content-type="doi" xlink:type="simple">10.3897/zookeys.1121.86264.figure4</object-id><object-id xmlns:xlink="http://www.w3.org/1999/xlink" content-type="arpha" xlink:type="simple">84C89DF1-C9D2-5D9E-A6CE-648352EA69C5</object-id><label>Figure 4.</label><caption><p><italic><tp:taxon-name><tp:taxon-name-part taxon-name-part-type="genus" reg="Callistoctopus">Callistoctopus</tp:taxon-name-part><tp:taxon-name-part taxon-name-part-type="species" reg="xiaohongxu">xiaohongxu</tp:taxon-name-part></tp:taxon-name></italic> sp. nov <bold>A</bold> reproductive system of male, 56.3 mm <abbrev xmlns:xlink="http://www.w3.org/1999/xlink" xlink:title="mantle length" id="ABBRID0ELSBG" xlink:type="simple">ML</abbrev> (<abbrev xmlns:xlink="http://www.w3.org/1999/xlink" content-type="institution" xlink:title="Ocean University of China" id="ABBRID0EPSBG" xlink:type="simple">OUC</abbrev>-201812050303) <bold>B</bold> spermatophore, male, 56.3 mm <abbrev xmlns:xlink="http://www.w3.org/1999/xlink" xlink:title="mantle length" id="ABBRID0EWSBG" xlink:type="simple">ML</abbrev> (<abbrev xmlns:xlink="http://www.w3.org/1999/xlink" content-type="institution" xlink:title="Ocean University of China" id="ABBRID0E1SBG" xlink:type="simple">OUC</abbrev>-201812050303) mm <bold>C</bold> reproductive system of female, 51.7 mm <abbrev xmlns:xlink="http://www.w3.org/1999/xlink" xlink:title="mantle length" id="ABBRID0EBTBG" xlink:type="simple">ML</abbrev> (<abbrev xmlns:xlink="http://www.w3.org/1999/xlink" content-type="institution" xlink:title="Ocean University of China" id="ABBRID0EFTBG" xlink:type="simple">OUC</abbrev>-201812050305) <bold>D</bold> egg cluster, female, 51.7 mm <abbrev xmlns:xlink="http://www.w3.org/1999/xlink" xlink:title="mantle length" id="ABBRID0EMTBG" xlink:type="simple">ML</abbrev> (<abbrev xmlns:xlink="http://www.w3.org/1999/xlink" content-type="institution" xlink:title="Ocean University of China" id="ABBRID0EQTBG" xlink:type="simple">OUC</abbrev>-201812050305) <bold>E</bold> single egg female, 51.7 mm <abbrev xmlns:xlink="http://www.w3.org/1999/xlink" xlink:title="mantle length" id="ABBRID0EXTBG" xlink:type="simple">ML</abbrev> (<abbrev xmlns:xlink="http://www.w3.org/1999/xlink" content-type="institution" xlink:title="Ocean University of China" id="ABBRID0E2TBG" xlink:type="simple">OUC</abbrev>-201812050305). Abbreviations: ag, accessory gland; cb, cement body; do, distal oviduct; ea, ejaculatory apparatus; o, ovary; og, oviducal gland; sg, spermatophore gland; sr, sperm reservoir; ss, spermatophore storage sac; t, testis; tf, terminal filament; to, terminal organ; vd, vas deferens. Scale bars: 10 mm.</p></caption><graphic xmlns:xlink="http://www.w3.org/1999/xlink" xlink:href="zookeys-1121-001_article-86264__-g004.jpg" position="float" orientation="portrait" xlink:type="simple" id="oo_742247.jpg"><uri content-type="original_file" xlink:type="simple">https://binary.pensoft.net/fig/742247</uri></graphic></fig><p>Female reproductive tract (Fig. <xref ref-type="fig" rid="F4">4C–E</xref>). Ovary large, round in mature females. Two distal oviducts long. Two oviducal glands wider than distal oviducts. Mature females with approximately 65 large eggs (average 14.3 mm in length).</p><p>Integument (Fig. <xref ref-type="fig" rid="F5">5A</xref>). Colour of live animal reddish-orange. Animal turning white when stressed or post mortem. In live animals, a linear structure appears on the tissue connecting two adjacent arms, forming a net-like structure (Fig. <xref ref-type="fig" rid="F5">5B</xref>). Arm chromatophores under the skin distinct.</p><fig id="F5" position="float" orientation="portrait"><object-id xmlns:xlink="http://www.w3.org/1999/xlink" content-type="doi" xlink:type="simple">10.3897/zookeys.1121.86264.figure5</object-id><object-id xmlns:xlink="http://www.w3.org/1999/xlink" content-type="arpha" xlink:type="simple">F316C4B5-8D05-52D1-848A-B451AF81A9D5</object-id><label>Figure 5.</label><caption><p><italic><tp:taxon-name><tp:taxon-name-part taxon-name-part-type="genus" reg="Callistoctopus">Callistoctopus</tp:taxon-name-part><tp:taxon-name-part taxon-name-part-type="species" reg="xiaohongxu">xiaohongxu</tp:taxon-name-part></tp:taxon-name></italic> sp. nov. <bold>A</bold> live specimen <bold>B</bold> net-like structure on web.</p></caption><graphic xmlns:xlink="http://www.w3.org/1999/xlink" xlink:href="zookeys-1121-001_article-86264__-g005.jpg" position="float" orientation="portrait" xlink:type="simple" id="oo_742248.jpg"><uri content-type="original_file" xlink:type="simple">https://binary.pensoft.net/fig/742248</uri></graphic></fig></tp:treatment-sec><tp:treatment-sec sec-type="etymology" id="SECID0ERVBG"><title>Etymology.</title><p>The name ‘<italic><tp:taxon-name><tp:taxon-name-part taxon-name-part-type="genus" reg="Callistoctopus"/><tp:taxon-name-part taxon-name-part-type="species" reg="xiaohongxu">xiaohongxu</tp:taxon-name-part></tp:taxon-name></italic>’, which refers to its small body size and reddish body colour, is the phonetic translation of the local Chinese name of this species in Zhangzhou, where specimens were collected.</p></tp:treatment-sec><tp:treatment-sec sec-type="distribution" id="SECID0EBWBG"><title>Distribution.</title><p>According to fishermen in Zhangzhou, this species is distributed in the East China Sea and the South China Sea, mainly in Quanzhou, Fujian Province to Shanwei, Guangdong Province.</p></tp:treatment-sec><tp:treatment-sec sec-type="Molecular analyses" id="SECID0EGWBG"><title>Molecular analyses.</title><p>Phylogenetic analyses were performed based on the fragments of the <abbrev xmlns:xlink="http://www.w3.org/1999/xlink" xlink:title="mitochondrial cytochrome c oxidase subunit I" id="ABBRID0EMWBG" xlink:type="simple">COI</abbrev> gene using Maximum likelihood (<abbrev xmlns:xlink="http://www.w3.org/1999/xlink" xlink:title="Maximum likelihood" id="ABBRID0EQWBG" xlink:type="simple">ML</abbrev>) and Bayesian inference (<abbrev xmlns:xlink="http://www.w3.org/1999/xlink" xlink:title="Bayesian inference" id="ABBRID0EUWBG" xlink:type="simple">BI</abbrev>) methods. Fragments 593 bp in length were obtained from the mitochondrial <abbrev xmlns:xlink="http://www.w3.org/1999/xlink" xlink:title="mitochondrial cytochrome c oxidase subunit I" id="ABBRID0EYWBG" xlink:type="simple">COI</abbrev> gene of nine specimens. Both <abbrev xmlns:xlink="http://www.w3.org/1999/xlink" xlink:title="mantle length" id="ABBRID0E3WBG" xlink:type="simple">ML</abbrev> and <abbrev xmlns:xlink="http://www.w3.org/1999/xlink" xlink:title="Bayesian inference" id="ABBRID0EAXBG" xlink:type="simple">BI</abbrev> trees showed a similar topology (Fig. <xref ref-type="fig" rid="F6">6</xref>) with a highly supported monophyletic clade (bootstrap value [<abbrev xmlns:xlink="http://www.w3.org/1999/xlink" xlink:title="bootstrap value" id="ABBRID0EIXBG" xlink:type="simple">BS</abbrev>] = 94%, posterior probability [<abbrev xmlns:xlink="http://www.w3.org/1999/xlink" xlink:title="posterior probability" id="ABBRID0EMXBG" xlink:type="simple">PP</abbrev>] = 100%) containing all nine specimens identified as <italic><tp:taxon-name><tp:taxon-name-part taxon-name-part-type="genus" reg="Callistoctopus">Callistoctopus</tp:taxon-name-part><tp:taxon-name-part taxon-name-part-type="species" reg="xiaohongxu">xiaohongxu</tp:taxon-name-part></tp:taxon-name></italic> sp. nov. <italic><tp:taxon-name><tp:taxon-name-part taxon-name-part-type="genus" reg="Callistoctopus">C.</tp:taxon-name-part><tp:taxon-name-part taxon-name-part-type="species" reg="xiaohongxu">xiaohongxu</tp:taxon-name-part></tp:taxon-name></italic> sp. nov. belonged to the clade of ‘<italic>O</italic>’. <italic><tp:taxon-name><tp:taxon-name-part taxon-name-part-type="genus" reg="Octopus"/><tp:taxon-name-part taxon-name-part-type="species" reg="minor">minor</tp:taxon-name-part></tp:taxon-name></italic> and other four species of <italic><tp:taxon-name><tp:taxon-name-part taxon-name-part-type="genus" reg="Callistoctopus">Callistoctopus</tp:taxon-name-part></tp:taxon-name></italic> with [<abbrev xmlns:xlink="http://www.w3.org/1999/xlink" xlink:title="bootstrap value" id="ABBRID0EZYBG" xlink:type="simple">BS</abbrev>] = 82% and [<abbrev xmlns:xlink="http://www.w3.org/1999/xlink" xlink:title="posterior probability" id="ABBRID0E4YBG" xlink:type="simple">PP</abbrev>] = 89%, respectively. Moreover, the <abbrev xmlns:xlink="http://www.w3.org/1999/xlink" xlink:title="mitochondrial cytochrome c oxidase subunit I" id="ABBRID0EBZBG" xlink:type="simple">COI</abbrev> gene analyses suggested that species of the genus <italic><tp:taxon-name><tp:taxon-name-part taxon-name-part-type="genus" reg="Octopus">Octopus</tp:taxon-name-part></tp:taxon-name></italic> used in this study were not clustered into one clade. Additionally, the genetic distance of <italic><tp:taxon-name><tp:taxon-name-part taxon-name-part-type="genus" reg="Callistoctopus">C.</tp:taxon-name-part><tp:taxon-name-part taxon-name-part-type="species" reg="xiaohongxu">xiaohongxu</tp:taxon-name-part></tp:taxon-name></italic> sp. nov. and the other 16 <tp:taxon-name><tp:taxon-name-part taxon-name-part-type="family">Octopodidae</tp:taxon-name-part></tp:taxon-name> species ranged from 11.13 to 21.09% (Table <xref ref-type="table" rid="T3">3</xref>).</p><table-wrap id="T3" position="float" orientation="portrait"><label>Table 3.</label><caption><p>Pairwise comparison of the genetic distances among <tp:taxon-name><tp:taxon-name-part taxon-name-part-type="family">Octopodidae</tp:taxon-name-part></tp:taxon-name> species based on the <abbrev xmlns:xlink="http://www.w3.org/1999/xlink" xlink:title="mitochondrial cytochrome c oxidase subunit I" id="ABBRID0EO1BG" xlink:type="simple">COI</abbrev> gene. Abbreviations: <italic><tp:taxon-name><tp:taxon-name-part taxon-name-part-type="genus" reg="Amphioctopus">A.</tp:taxon-name-part><tp:taxon-name-part taxon-name-part-type="species" reg="aegina">a.</tp:taxon-name-part></tp:taxon-name></italic>, <italic><tp:taxon-name><tp:taxon-name-part taxon-name-part-type="genus" reg="Amphioctopus">Amphioctopus</tp:taxon-name-part><tp:taxon-name-part taxon-name-part-type="species" reg="aegina">aegina</tp:taxon-name-part></tp:taxon-name></italic>; <italic><tp:taxon-name><tp:taxon-name-part taxon-name-part-type="genus" reg="Amphioctopus">A.</tp:taxon-name-part><tp:taxon-name-part taxon-name-part-type="species" reg="fangsiao">f.</tp:taxon-name-part></tp:taxon-name></italic>, <italic><tp:taxon-name><tp:taxon-name-part taxon-name-part-type="genus" reg="Amphioctopus">Amphioctopus</tp:taxon-name-part><tp:taxon-name-part taxon-name-part-type="species" reg="fangsiao">fangsiao</tp:taxon-name-part></tp:taxon-name></italic>; <italic><tp:taxon-name><tp:taxon-name-part taxon-name-part-type="genus" reg="Amphioctopus">A.</tp:taxon-name-part><tp:taxon-name-part taxon-name-part-type="species" reg="neglectus">n.</tp:taxon-name-part></tp:taxon-name></italic>, <italic><tp:taxon-name><tp:taxon-name-part taxon-name-part-type="genus" reg="Amphioctopus">Amphioctopus</tp:taxon-name-part><tp:taxon-name-part taxon-name-part-type="species" reg="neglectus">neglectus</tp:taxon-name-part></tp:taxon-name></italic>; <italic><tp:taxon-name><tp:taxon-name-part taxon-name-part-type="genus" reg="Amphioctopus">A.</tp:taxon-name-part><tp:taxon-name-part taxon-name-part-type="species" reg="rex">r.</tp:taxon-name-part></tp:taxon-name></italic>, <italic><tp:taxon-name><tp:taxon-name-part taxon-name-part-type="genus" reg="Amphioctopus">Amphioctopus</tp:taxon-name-part><tp:taxon-name-part taxon-name-part-type="species" reg="rex">rex</tp:taxon-name-part></tp:taxon-name></italic>; <italic><tp:taxon-name><tp:taxon-name-part taxon-name-part-type="genus" reg="Callistoctopus">Ca.</tp:taxon-name-part><tp:taxon-name-part taxon-name-part-type="species" reg="aegina">a.</tp:taxon-name-part></tp:taxon-name></italic>, <italic><tp:taxon-name><tp:taxon-name-part taxon-name-part-type="genus" reg="Callistoctopus">Callistoctopus</tp:taxon-name-part><tp:taxon-name-part taxon-name-part-type="species" reg="aspilosomatis">aspilosomatis</tp:taxon-name-part></tp:taxon-name></italic>; <italic><tp:taxon-name><tp:taxon-name-part taxon-name-part-type="genus" reg="Callistoctopus">Ca.</tp:taxon-name-part><tp:taxon-name-part taxon-name-part-type="species" reg="luteus">l.</tp:taxon-name-part></tp:taxon-name></italic>, <italic><tp:taxon-name><tp:taxon-name-part taxon-name-part-type="genus" reg="Callistoctopus">Callistoctopus</tp:taxon-name-part><tp:taxon-name-part taxon-name-part-type="species" reg="luteus">luteus</tp:taxon-name-part></tp:taxon-name></italic>; <italic><tp:taxon-name><tp:taxon-name-part taxon-name-part-type="genus" reg="Callistoctopus">Ca.</tp:taxon-name-part><tp:taxon-name-part taxon-name-part-type="species" reg="macropus">m.</tp:taxon-name-part></tp:taxon-name></italic>, <italic><tp:taxon-name><tp:taxon-name-part taxon-name-part-type="genus" reg="Callistoctopus">Callistoctopus</tp:taxon-name-part><tp:taxon-name-part taxon-name-part-type="species" reg="macropus">macropus</tp:taxon-name-part></tp:taxon-name></italic>, <italic><tp:taxon-name><tp:taxon-name-part taxon-name-part-type="genus" reg="Callistoctopus">Ca.</tp:taxon-name-part><tp:taxon-name-part taxon-name-part-type="species" reg="ornatus">o.</tp:taxon-name-part></tp:taxon-name></italic>, <italic><tp:taxon-name><tp:taxon-name-part taxon-name-part-type="genus" reg="Callistoctopus">Callistoctopus</tp:taxon-name-part><tp:taxon-name-part taxon-name-part-type="species" reg="ornatus">ornatus</tp:taxon-name-part></tp:taxon-name></italic>; <italic><tp:taxon-name><tp:taxon-name-part taxon-name-part-type="genus" reg="Callistoctopus">Ca.</tp:taxon-name-part><tp:taxon-name-part taxon-name-part-type="species" reg="xiaohongxu">x.</tp:taxon-name-part></tp:taxon-name>, <tp:taxon-name><tp:taxon-name-part taxon-name-part-type="genus" reg="Callistoctopus">Callistoctopus</tp:taxon-name-part><tp:taxon-name-part taxon-name-part-type="species" reg="xiaohongxu">xiaohongxu</tp:taxon-name-part></tp:taxon-name></italic>; <italic><tp:taxon-name><tp:taxon-name-part taxon-name-part-type="genus" reg="Cistopus">Ci.</tp:taxon-name-part><tp:taxon-name-part taxon-name-part-type="species" reg="chinensis">c.</tp:taxon-name-part></tp:taxon-name></italic>, <italic><tp:taxon-name><tp:taxon-name-part taxon-name-part-type="genus" reg="Cistopus">Cistopus</tp:taxon-name-part><tp:taxon-name-part taxon-name-part-type="species" reg="chinensis">chinensis</tp:taxon-name-part></tp:taxon-name></italic>; <italic><tp:taxon-name><tp:taxon-name-part taxon-name-part-type="genus" reg="Cistopus">Ci.</tp:taxon-name-part><tp:taxon-name-part taxon-name-part-type="species" reg="taiwanicus">t.</tp:taxon-name-part></tp:taxon-name></italic>, <italic><tp:taxon-name><tp:taxon-name-part taxon-name-part-type="genus" reg="Cistopus">Cistopus</tp:taxon-name-part><tp:taxon-name-part taxon-name-part-type="species" reg="taiwanicus">taiwanicus</tp:taxon-name-part></tp:taxon-name></italic>; <italic><tp:taxon-name><tp:taxon-name-part taxon-name-part-type="genus" reg="Octopus">O.</tp:taxon-name-part><tp:taxon-name-part taxon-name-part-type="species" reg="bimaculatus">b.</tp:taxon-name-part></tp:taxon-name></italic>, <italic><tp:taxon-name><tp:taxon-name-part taxon-name-part-type="genus" reg="Octopus">Octopus</tp:taxon-name-part><tp:taxon-name-part taxon-name-part-type="species" reg="bimaculatus">bimaculatus</tp:taxon-name-part></tp:taxon-name></italic>; <italic><tp:taxon-name><tp:taxon-name-part taxon-name-part-type="genus" reg="Octopus">O.</tp:taxon-name-part><tp:taxon-name-part taxon-name-part-type="species" reg="conispadiceus">co.</tp:taxon-name-part></tp:taxon-name></italic>, <italic><tp:taxon-name><tp:taxon-name-part taxon-name-part-type="genus" reg="Octopus">Octopus</tp:taxon-name-part><tp:taxon-name-part taxon-name-part-type="species" reg="conispadiceus">conispadiceus</tp:taxon-name-part></tp:taxon-name></italic>; <italic><tp:taxon-name><tp:taxon-name-part taxon-name-part-type="genus" reg="Octopus">O.</tp:taxon-name-part><tp:taxon-name-part taxon-name-part-type="species" reg="cyanea">cy.</tp:taxon-name-part></tp:taxon-name></italic>, <italic><tp:taxon-name><tp:taxon-name-part taxon-name-part-type="genus" reg="Octopus">Octopus</tp:taxon-name-part><tp:taxon-name-part taxon-name-part-type="species" reg="cyanea">cyanea</tp:taxon-name-part></tp:taxon-name></italic>; ‘<italic><tp:taxon-name><tp:taxon-name-part taxon-name-part-type="genus" reg="Octopus">O.</tp:taxon-name-part></tp:taxon-name>’ <tp:taxon-name><tp:taxon-name-part taxon-name-part-type="genus" reg="Octopus"/><tp:taxon-name-part taxon-name-part-type="species" reg="minor">m.</tp:taxon-name-part></tp:taxon-name></italic>, ‘<tp:taxon-name><tp:taxon-name-part taxon-name-part-type="genus" reg="Octopus">Octopus</tp:taxon-name-part></tp:taxon-name>’ <tp:taxon-name><tp:taxon-name-part taxon-name-part-type="genus" reg="Octopus"/><tp:taxon-name-part taxon-name-part-type="species" reg="minor">minor</tp:taxon-name-part></tp:taxon-name>; <italic><tp:taxon-name><tp:taxon-name-part taxon-name-part-type="genus" reg="Octopus">O.</tp:taxon-name-part><tp:taxon-name-part taxon-name-part-type="species" reg="sinensis">s.</tp:taxon-name-part></tp:taxon-name></italic>, <italic><tp:taxon-name><tp:taxon-name-part taxon-name-part-type="genus" reg="Octopus">Octopus</tp:taxon-name-part><tp:taxon-name-part taxon-name-part-type="species" reg="sinensis">sinensis</tp:taxon-name-part></tp:taxon-name></italic>; and <italic><tp:taxon-name><tp:taxon-name-part taxon-name-part-type="genus" reg="Octopus">O.</tp:taxon-name-part><tp:taxon-name-part taxon-name-part-type="species" reg="vulgaris">v.</tp:taxon-name-part></tp:taxon-name></italic>, <italic><tp:taxon-name><tp:taxon-name-part taxon-name-part-type="genus" reg="Octopus">Octopus</tp:taxon-name-part><tp:taxon-name-part taxon-name-part-type="species" reg="vulgaris">vulgaris</tp:taxon-name-part></tp:taxon-name></italic>.</p></caption><table id="TID0EK6AI" rules="all"><tbody><tr><th rowspan="1" colspan="1"/><th rowspan="1" colspan="1">
                        <italic>
                          <tp:taxon-name><tp:taxon-name-part taxon-name-part-type="genus" reg="Amphioctopus">A.</tp:taxon-name-part><tp:taxon-name-part taxon-name-part-type="species" reg="aegina">a.</tp:taxon-name-part></tp:taxon-name>
                        </italic>
                      </th><th rowspan="1" colspan="1">
                        <italic>
                          <tp:taxon-name><tp:taxon-name-part taxon-name-part-type="genus" reg="Amphioctopus">A.</tp:taxon-name-part><tp:taxon-name-part taxon-name-part-type="species" reg="fangsiao">f.</tp:taxon-name-part></tp:taxon-name>
                        </italic>
                      </th><th rowspan="1" colspan="1">
                        <italic>
                          <tp:taxon-name><tp:taxon-name-part taxon-name-part-type="genus" reg="Amphioctopus">A.</tp:taxon-name-part><tp:taxon-name-part taxon-name-part-type="species" reg="neglectus">n.</tp:taxon-name-part></tp:taxon-name>
                        </italic>
                      </th><th rowspan="1" colspan="1">
                        <italic>
                          <tp:taxon-name><tp:taxon-name-part taxon-name-part-type="genus" reg="Amphioctopus">A.</tp:taxon-name-part><tp:taxon-name-part taxon-name-part-type="species" reg="rex">r.</tp:taxon-name-part></tp:taxon-name>
                        </italic>
                      </th><th rowspan="1" colspan="1">
                        <italic>
                          <tp:taxon-name><tp:taxon-name-part taxon-name-part-type="genus" reg="Callistoctopus">Ca.</tp:taxon-name-part><tp:taxon-name-part taxon-name-part-type="species" reg="aegina">a.</tp:taxon-name-part></tp:taxon-name>
                        </italic>
                      </th><th rowspan="1" colspan="1">
                        <italic>
                          <tp:taxon-name><tp:taxon-name-part taxon-name-part-type="genus" reg="Callistoctopus">Ca.</tp:taxon-name-part><tp:taxon-name-part taxon-name-part-type="species" reg="luteus">l.</tp:taxon-name-part></tp:taxon-name>
                        </italic>
                      </th><th rowspan="1" colspan="1">
                        <italic>
                          <tp:taxon-name><tp:taxon-name-part taxon-name-part-type="genus" reg="Callistoctopus">Ca.</tp:taxon-name-part><tp:taxon-name-part taxon-name-part-type="species" reg="macropus">m.</tp:taxon-name-part></tp:taxon-name>
                        </italic>
                      </th><th rowspan="1" colspan="1">
                        <italic>
                          <tp:taxon-name><tp:taxon-name-part taxon-name-part-type="genus" reg="Callistoctopus">Ca.</tp:taxon-name-part><tp:taxon-name-part taxon-name-part-type="species" reg="ornatus">o.</tp:taxon-name-part></tp:taxon-name>
                        </italic>
                      </th><th rowspan="1" colspan="1">
                        <italic>
                          <tp:taxon-name><tp:taxon-name-part taxon-name-part-type="genus" reg="Callistoctopus">Ca.</tp:taxon-name-part><tp:taxon-name-part taxon-name-part-type="species" reg="xiaohongxu">x.</tp:taxon-name-part></tp:taxon-name>
                        </italic>
                      </th><th rowspan="1" colspan="1">
                        <italic>
                          <tp:taxon-name><tp:taxon-name-part taxon-name-part-type="genus" reg="Cistopus">Ci.</tp:taxon-name-part><tp:taxon-name-part taxon-name-part-type="species" reg="chinensis">c.</tp:taxon-name-part></tp:taxon-name>
                        </italic>
                      </th><th rowspan="1" colspan="1">
                        <italic>
                          <tp:taxon-name><tp:taxon-name-part taxon-name-part-type="genus" reg="Cistopus">Ci.</tp:taxon-name-part><tp:taxon-name-part taxon-name-part-type="species" reg="taiwanicus">t.</tp:taxon-name-part></tp:taxon-name>
                        </italic>
                      </th><th rowspan="1" colspan="1">
                        <italic>
                          <tp:taxon-name><tp:taxon-name-part taxon-name-part-type="genus" reg="Octopus">O.</tp:taxon-name-part><tp:taxon-name-part taxon-name-part-type="species" reg="bimaculatus">b.</tp:taxon-name-part></tp:taxon-name>
                        </italic>
                      </th><th rowspan="1" colspan="1">
                        <italic>
                          <tp:taxon-name><tp:taxon-name-part taxon-name-part-type="genus" reg="Octopus">O.</tp:taxon-name-part><tp:taxon-name-part taxon-name-part-type="species" reg="conispadiceus">co.</tp:taxon-name-part></tp:taxon-name>
                        </italic>
                      </th><th rowspan="1" colspan="1">
                        <italic>
                          <tp:taxon-name><tp:taxon-name-part taxon-name-part-type="genus" reg="Octopus">O.</tp:taxon-name-part><tp:taxon-name-part taxon-name-part-type="species" reg="cyanea">cy.</tp:taxon-name-part></tp:taxon-name>
                        </italic>
                      </th><th rowspan="1" colspan="1">‘<italic><tp:taxon-name><tp:taxon-name-part taxon-name-part-type="genus" reg="Octopus">O.</tp:taxon-name-part></tp:taxon-name>’ <tp:taxon-name><tp:taxon-name-part taxon-name-part-type="genus" reg="Octopus"/><tp:taxon-name-part taxon-name-part-type="species" reg="minor">m.</tp:taxon-name-part></tp:taxon-name></italic></th><th rowspan="1" colspan="1">
                        <italic>
                          <tp:taxon-name><tp:taxon-name-part taxon-name-part-type="genus" reg="Octopus">O.</tp:taxon-name-part><tp:taxon-name-part taxon-name-part-type="species" reg="sinensis">s.</tp:taxon-name-part></tp:taxon-name>
                        </italic>
                      </th></tr><tr><td rowspan="1" colspan="1">
                        <italic>
                          <tp:taxon-name><tp:taxon-name-part taxon-name-part-type="genus" reg="Amphioctopus">A.</tp:taxon-name-part><tp:taxon-name-part taxon-name-part-type="species" reg="aegina">a.</tp:taxon-name-part></tp:taxon-name>
                        </italic>
                      </td><td rowspan="1" colspan="1">–</td><td rowspan="1" colspan="1"/><td rowspan="1" colspan="1"/><td rowspan="1" colspan="1"/><td rowspan="1" colspan="1"/><td rowspan="1" colspan="1"/><td rowspan="1" colspan="1"/><td rowspan="1" colspan="1"/><td rowspan="1" colspan="1"/><td rowspan="1" colspan="1"/><td rowspan="1" colspan="1"/><td rowspan="1" colspan="1"/><td rowspan="1" colspan="1"/><td rowspan="1" colspan="1"/><td rowspan="1" colspan="1"/><td rowspan="1" colspan="1"/></tr><tr><td rowspan="1" colspan="1">
                        <italic>
                          <tp:taxon-name><tp:taxon-name-part taxon-name-part-type="genus" reg="Amphioctopus">A.</tp:taxon-name-part><tp:taxon-name-part taxon-name-part-type="species" reg="fangsiao">f.</tp:taxon-name-part></tp:taxon-name>
                        </italic>
                      </td><td rowspan="1" colspan="1">14.29</td><td rowspan="1" colspan="1">–</td><td rowspan="1" colspan="1"/><td rowspan="1" colspan="1"/><td rowspan="1" colspan="1"/><td rowspan="1" colspan="1"/><td rowspan="1" colspan="1"/><td rowspan="1" colspan="1"/><td rowspan="1" colspan="1"/><td rowspan="1" colspan="1"/><td rowspan="1" colspan="1"/><td rowspan="1" colspan="1"/><td rowspan="1" colspan="1"/><td rowspan="1" colspan="1"/><td rowspan="1" colspan="1"/><td rowspan="1" colspan="1"/></tr><tr><td rowspan="1" colspan="1">
                        <italic>
                          <tp:taxon-name><tp:taxon-name-part taxon-name-part-type="genus" reg="Amphioctopus">A.</tp:taxon-name-part><tp:taxon-name-part taxon-name-part-type="species" reg="neglectus">n.</tp:taxon-name-part></tp:taxon-name>
                        </italic>
                      </td><td rowspan="1" colspan="1">12.43</td><td rowspan="1" colspan="1">16.36</td><td rowspan="1" colspan="1">–</td><td rowspan="1" colspan="1"/><td rowspan="1" colspan="1"/><td rowspan="1" colspan="1"/><td rowspan="1" colspan="1"/><td rowspan="1" colspan="1"/><td rowspan="1" colspan="1"/><td rowspan="1" colspan="1"/><td rowspan="1" colspan="1"/><td rowspan="1" colspan="1"/><td rowspan="1" colspan="1"/><td rowspan="1" colspan="1"/><td rowspan="1" colspan="1"/><td rowspan="1" colspan="1"/></tr><tr><td rowspan="1" colspan="1">
                        <italic>
                          <tp:taxon-name><tp:taxon-name-part taxon-name-part-type="genus" reg="Amphioctopus">A.</tp:taxon-name-part><tp:taxon-name-part taxon-name-part-type="species" reg="rex">r.</tp:taxon-name-part></tp:taxon-name>
                        </italic>
                      </td><td rowspan="1" colspan="1">11.78</td><td rowspan="1" colspan="1">16.56</td><td rowspan="1" colspan="1">11.03</td><td rowspan="1" colspan="1">–</td><td rowspan="1" colspan="1"/><td rowspan="1" colspan="1"/><td rowspan="1" colspan="1"/><td rowspan="1" colspan="1"/><td rowspan="1" colspan="1"/><td rowspan="1" colspan="1"/><td rowspan="1" colspan="1"/><td rowspan="1" colspan="1"/><td rowspan="1" colspan="1"/><td rowspan="1" colspan="1"/><td rowspan="1" colspan="1"/><td rowspan="1" colspan="1"/></tr><tr><td rowspan="1" colspan="1">
                        <italic>
                          <tp:taxon-name><tp:taxon-name-part taxon-name-part-type="genus" reg="Callistoctopus">Ca.</tp:taxon-name-part><tp:taxon-name-part taxon-name-part-type="species" reg="aegina">a.</tp:taxon-name-part></tp:taxon-name>
                        </italic>
                      </td><td rowspan="1" colspan="1">20.32</td><td rowspan="1" colspan="1">20.34</td><td rowspan="1" colspan="1">22.76</td><td rowspan="1" colspan="1">21.09</td><td rowspan="1" colspan="1">–</td><td rowspan="1" colspan="1"/><td rowspan="1" colspan="1"/><td rowspan="1" colspan="1"/><td rowspan="1" colspan="1"/><td rowspan="1" colspan="1"/><td rowspan="1" colspan="1"/><td rowspan="1" colspan="1"/><td rowspan="1" colspan="1"/><td rowspan="1" colspan="1"/><td rowspan="1" colspan="1"/><td rowspan="1" colspan="1"/></tr><tr><td rowspan="1" colspan="1">
                        <italic>
                          <tp:taxon-name><tp:taxon-name-part taxon-name-part-type="genus" reg="Callistoctopus">Ca.</tp:taxon-name-part><tp:taxon-name-part taxon-name-part-type="species" reg="luteus">l.</tp:taxon-name-part></tp:taxon-name>
                        </italic>
                      </td><td rowspan="1" colspan="1">20.10</td><td rowspan="1" colspan="1">19.02</td><td rowspan="1" colspan="1">20.18</td><td rowspan="1" colspan="1">19.50</td><td rowspan="1" colspan="1">14.54</td><td rowspan="1" colspan="1">–</td><td rowspan="1" colspan="1"/><td rowspan="1" colspan="1"/><td rowspan="1" colspan="1"/><td rowspan="1" colspan="1"/><td rowspan="1" colspan="1"/><td rowspan="1" colspan="1"/><td rowspan="1" colspan="1"/><td rowspan="1" colspan="1"/><td rowspan="1" colspan="1"/><td rowspan="1" colspan="1"/></tr><tr><td rowspan="1" colspan="1">
                        <italic>
                          <tp:taxon-name><tp:taxon-name-part taxon-name-part-type="genus" reg="Callistoctopus">Ca.</tp:taxon-name-part><tp:taxon-name-part taxon-name-part-type="species" reg="macropus">m.</tp:taxon-name-part></tp:taxon-name>
                        </italic>
                      </td><td rowspan="1" colspan="1">19.62</td><td rowspan="1" colspan="1">20.57</td><td rowspan="1" colspan="1">21.27</td><td rowspan="1" colspan="1">20.37</td><td rowspan="1" colspan="1">12.22</td><td rowspan="1" colspan="1">15.12</td><td rowspan="1" colspan="1">–</td><td rowspan="1" colspan="1"/><td rowspan="1" colspan="1"/><td rowspan="1" colspan="1"/><td rowspan="1" colspan="1"/><td rowspan="1" colspan="1"/><td rowspan="1" colspan="1"/><td rowspan="1" colspan="1"/><td rowspan="1" colspan="1"/><td rowspan="1" colspan="1"/></tr><tr><td rowspan="1" colspan="1">
                        <italic>
                          <tp:taxon-name><tp:taxon-name-part taxon-name-part-type="genus" reg="Callistoctopus">Ca.</tp:taxon-name-part><tp:taxon-name-part taxon-name-part-type="species" reg="ornatus">o.</tp:taxon-name-part></tp:taxon-name>
                        </italic>
                      </td><td rowspan="1" colspan="1">21.03</td><td rowspan="1" colspan="1">20.38</td><td rowspan="1" colspan="1">19.63</td><td rowspan="1" colspan="1">21.13</td><td rowspan="1" colspan="1">10.95</td><td rowspan="1" colspan="1">15.40</td><td rowspan="1" colspan="1">5.01</td><td rowspan="1" colspan="1">–</td><td rowspan="1" colspan="1"/><td rowspan="1" colspan="1"/><td rowspan="1" colspan="1"/><td rowspan="1" colspan="1"/><td rowspan="1" colspan="1"/><td rowspan="1" colspan="1"/><td rowspan="1" colspan="1"/><td rowspan="1" colspan="1"/></tr><tr><td rowspan="1" colspan="1">
                        <italic>
                          <tp:taxon-name><tp:taxon-name-part taxon-name-part-type="genus" reg="Callistoctopus">Ca.</tp:taxon-name-part><tp:taxon-name-part taxon-name-part-type="species" reg="xiaohongxu">x.</tp:taxon-name-part></tp:taxon-name>
                        </italic>
                      </td><td rowspan="1" colspan="1">18.51</td><td rowspan="1" colspan="1">19.40</td><td rowspan="1" colspan="1">20.29</td><td rowspan="1" colspan="1">18.63</td><td rowspan="1" colspan="1">14.04</td><td rowspan="1" colspan="1">15.54</td><td rowspan="1" colspan="1">12.18</td><td rowspan="1" colspan="1">11.97</td><td rowspan="1" colspan="1">–</td><td rowspan="1" colspan="1"/><td rowspan="1" colspan="1"/><td rowspan="1" colspan="1"/><td rowspan="1" colspan="1"/><td rowspan="1" colspan="1"/><td rowspan="1" colspan="1"/><td rowspan="1" colspan="1"/></tr><tr><td rowspan="1" colspan="1">
                        <italic>
                          <tp:taxon-name><tp:taxon-name-part taxon-name-part-type="genus" reg="Cistopus">Ci.</tp:taxon-name-part><tp:taxon-name-part taxon-name-part-type="species" reg="chinensis">c.</tp:taxon-name-part></tp:taxon-name>
                        </italic>
                      </td><td rowspan="1" colspan="1">18.26</td><td rowspan="1" colspan="1">18.81</td><td rowspan="1" colspan="1">20.97</td><td rowspan="1" colspan="1">19.47</td><td rowspan="1" colspan="1">21.40</td><td rowspan="1" colspan="1">20.55</td><td rowspan="1" colspan="1">19.70</td><td rowspan="1" colspan="1">20.22</td><td rowspan="1" colspan="1">17.76</td><td rowspan="1" colspan="1">–</td><td rowspan="1" colspan="1"/><td rowspan="1" colspan="1"/><td rowspan="1" colspan="1"/><td rowspan="1" colspan="1"/><td rowspan="1" colspan="1"/><td rowspan="1" colspan="1"/></tr><tr><td rowspan="1" colspan="1">
                        <italic>
                          <tp:taxon-name><tp:taxon-name-part taxon-name-part-type="genus" reg="Cistopus">Ci.</tp:taxon-name-part><tp:taxon-name-part taxon-name-part-type="species" reg="taiwanicus">t.</tp:taxon-name-part></tp:taxon-name>
                        </italic>
                      </td><td rowspan="1" colspan="1">16.45</td><td rowspan="1" colspan="1">19.01</td><td rowspan="1" colspan="1">16.93</td><td rowspan="1" colspan="1">18.05</td><td rowspan="1" colspan="1">19.87</td><td rowspan="1" colspan="1">21.11</td><td rowspan="1" colspan="1">18.49</td><td rowspan="1" colspan="1">17.58</td><td rowspan="1" colspan="1">19.08</td><td rowspan="1" colspan="1">13.11</td><td rowspan="1" colspan="1">–</td><td rowspan="1" colspan="1"/><td rowspan="1" colspan="1"/><td rowspan="1" colspan="1"/><td rowspan="1" colspan="1"/><td rowspan="1" colspan="1"/></tr><tr><td rowspan="1" colspan="1">
                        <italic>
                          <tp:taxon-name><tp:taxon-name-part taxon-name-part-type="genus" reg="Octopus">O.</tp:taxon-name-part><tp:taxon-name-part taxon-name-part-type="species" reg="bimaculatus">b.</tp:taxon-name-part></tp:taxon-name>
                        </italic>
                      </td><td rowspan="1" colspan="1">18.05</td><td rowspan="1" colspan="1">14.74</td><td rowspan="1" colspan="1">20.21</td><td rowspan="1" colspan="1">20.68</td><td rowspan="1" colspan="1">20.40</td><td rowspan="1" colspan="1">19.27</td><td rowspan="1" colspan="1">19.96</td><td rowspan="1" colspan="1">20.50</td><td rowspan="1" colspan="1">17.40</td><td rowspan="1" colspan="1">16.28</td><td rowspan="1" colspan="1">19.04</td><td rowspan="1" colspan="1">–</td><td rowspan="1" colspan="1"/><td rowspan="1" colspan="1"/><td rowspan="1" colspan="1"/><td rowspan="1" colspan="1"/></tr><tr><td rowspan="1" colspan="1">
                        <italic>
                          <tp:taxon-name><tp:taxon-name-part taxon-name-part-type="genus" reg="Octopus">O.</tp:taxon-name-part><tp:taxon-name-part taxon-name-part-type="species" reg="conispadiceus">co.</tp:taxon-name-part></tp:taxon-name>
                        </italic>
                      </td><td rowspan="1" colspan="1">20.09</td><td rowspan="1" colspan="1">19.22</td><td rowspan="1" colspan="1">18.73</td><td rowspan="1" colspan="1">20.36</td><td rowspan="1" colspan="1">16.94</td><td rowspan="1" colspan="1">17.68</td><td rowspan="1" colspan="1">19.02</td><td rowspan="1" colspan="1">17.39</td><td rowspan="1" colspan="1">16.63</td><td rowspan="1" colspan="1">20.87</td><td rowspan="1" colspan="1">20.34</td><td rowspan="1" colspan="1">21.17</td><td rowspan="1" colspan="1">–</td><td rowspan="1" colspan="1"/><td rowspan="1" colspan="1"/><td rowspan="1" colspan="1"/></tr><tr><td rowspan="1" colspan="1">
                        <italic>
                          <tp:taxon-name><tp:taxon-name-part taxon-name-part-type="genus" reg="Octopus">O.</tp:taxon-name-part><tp:taxon-name-part taxon-name-part-type="species" reg="cyanea">cy.</tp:taxon-name-part></tp:taxon-name>
                        </italic>
                      </td><td rowspan="1" colspan="1">14.95</td><td rowspan="1" colspan="1">16.74</td><td rowspan="1" colspan="1">17.47</td><td rowspan="1" colspan="1">18.61</td><td rowspan="1" colspan="1">17.19</td><td rowspan="1" colspan="1">17.65</td><td rowspan="1" colspan="1">17.83</td><td rowspan="1" colspan="1">17.16</td><td rowspan="1" colspan="1">15.33</td><td rowspan="1" colspan="1">17.17</td><td rowspan="1" colspan="1">16.24</td><td rowspan="1" colspan="1">15.00</td><td rowspan="1" colspan="1">18.05</td><td rowspan="1" colspan="1">–</td><td rowspan="1" colspan="1"/><td rowspan="1" colspan="1"/></tr><tr><td rowspan="1" colspan="1">‘<italic>O’. m</italic></td><td rowspan="1" colspan="1">19.87</td><td rowspan="1" colspan="1">19.44</td><td rowspan="1" colspan="1">23.52</td><td rowspan="1" colspan="1">22.04</td><td rowspan="1" colspan="1">13.50</td><td rowspan="1" colspan="1">14.17</td><td rowspan="1" colspan="1">10.77</td><td rowspan="1" colspan="1">11.43</td><td rowspan="1" colspan="1">11.13</td><td rowspan="1" colspan="1">18.28</td><td rowspan="1" colspan="1">20.60</td><td rowspan="1" colspan="1">19.21</td><td rowspan="1" colspan="1">19.01</td><td rowspan="1" colspan="1">17.59</td><td rowspan="1" colspan="1">–</td><td rowspan="1" colspan="1"/></tr><tr><td rowspan="1" colspan="1">
                        <italic>
                          <tp:taxon-name><tp:taxon-name-part taxon-name-part-type="genus" reg="Octopus">O.</tp:taxon-name-part><tp:taxon-name-part taxon-name-part-type="species" reg="sinensis">s.</tp:taxon-name-part></tp:taxon-name>
                        </italic>
                      </td><td rowspan="1" colspan="1">14.30</td><td rowspan="1" colspan="1">17.90</td><td rowspan="1" colspan="1">17.47</td><td rowspan="1" colspan="1">18.37</td><td rowspan="1" colspan="1">21.07</td><td rowspan="1" colspan="1">20.44</td><td rowspan="1" colspan="1">20.35</td><td rowspan="1" colspan="1">20.36</td><td rowspan="1" colspan="1">20.72</td><td rowspan="1" colspan="1">17.68</td><td rowspan="1" colspan="1">17.93</td><td rowspan="1" colspan="1">15.27</td><td rowspan="1" colspan="1">20.36</td><td rowspan="1" colspan="1">16.99</td><td rowspan="1" colspan="1">20.81</td><td rowspan="1" colspan="1">–</td></tr><tr><td rowspan="1" colspan="1">
                        <italic>
                          <tp:taxon-name><tp:taxon-name-part taxon-name-part-type="genus" reg="Octopus">O.</tp:taxon-name-part><tp:taxon-name-part taxon-name-part-type="species" reg="vulgaris">v.</tp:taxon-name-part></tp:taxon-name>
                        </italic>
                      </td><td rowspan="1" colspan="1">14.37</td><td rowspan="1" colspan="1">17.51</td><td rowspan="1" colspan="1">17.23</td><td rowspan="1" colspan="1">18.29</td><td rowspan="1" colspan="1">21.51</td><td rowspan="1" colspan="1">21.04</td><td rowspan="1" colspan="1">20.14</td><td rowspan="1" colspan="1">20.15</td><td rowspan="1" colspan="1">21.09</td><td rowspan="1" colspan="1">18.87</td><td rowspan="1" colspan="1">18.60</td><td rowspan="1" colspan="1">15.21</td><td rowspan="1" colspan="1">20.69</td><td rowspan="1" colspan="1">18.30</td><td rowspan="1" colspan="1">20.69</td><td rowspan="1" colspan="1">2.97</td></tr></tbody></table></table-wrap><fig id="F6" position="float" orientation="portrait"><object-id xmlns:xlink="http://www.w3.org/1999/xlink" content-type="doi" xlink:type="simple">10.3897/zookeys.1121.86264.figure6</object-id><object-id xmlns:xlink="http://www.w3.org/1999/xlink" content-type="arpha" xlink:type="simple">594192E9-FE2C-5857-A9B8-10A9851179A3</object-id><label>Figure 6.</label><caption><p>Phylogenetic trees derived from Maximum likelihood (<abbrev xmlns:xlink="http://www.w3.org/1999/xlink" xlink:title="mantle length" id="ABBRID0ERPBI" xlink:type="simple">ML</abbrev>) and Bayesian inference (<abbrev xmlns:xlink="http://www.w3.org/1999/xlink" xlink:title="Bayesian inference" id="ABBRID0EVPBI" xlink:type="simple">BI</abbrev>) methods based on the <italic><abbrev xmlns:xlink="http://www.w3.org/1999/xlink" xlink:title="mitochondrial cytochrome c oxidase subunit I" id="ABBRID0E1PBI" xlink:type="simple">COI</abbrev></italic> gene. Numbers at each node are bootstrap (left) for <abbrev xmlns:xlink="http://www.w3.org/1999/xlink" xlink:title="mantle length" id="ABBRID0E5PBI" xlink:type="simple">ML</abbrev> and posterior probability (right) for <abbrev xmlns:xlink="http://www.w3.org/1999/xlink" xlink:title="Bayesian inference" id="ABBRID0ECQBI" xlink:type="simple">BI</abbrev> analyses, respectively.</p></caption><graphic xmlns:xlink="http://www.w3.org/1999/xlink" xlink:href="zookeys-1121-001_article-86264__-g006.jpg" position="float" orientation="portrait" xlink:type="simple" id="oo_742249.jpg"><uri content-type="original_file" xlink:type="simple">https://binary.pensoft.net/fig/742249</uri></graphic></fig></tp:treatment-sec></tp:taxon-treatment>
